# Supplementary material for: Single-cell expression and Mendelian randomization analyses identify blood genes associated with lifespan and chronic diseases
Source: Commun Biol. 2020 May 1;3:206. doi: 10.1038/s42003-020-0937-x (PMC7195437; doi:10.1038/s42003-020-0937-x)
Supplement: Supplementary file 3 — Supplementary Data [file 42003_2020_937_MOESM3_ESM.xlsx]

## Sheet: SD1
GARFIELD lifespan peaks enrichment analysis:
OR	Pvalue	Beta	SE	CI95_lower	CI95_upper	Annotation	Celltype	Tissue
2.63811	3.40672e-07	0.970062	0.190229	0.597213	1.34291	UW,CD19_Primary_Cells,ChromatinAccessibility,RO_01701,DS17440,hotspot,twopass,fdr0,01,merge,pks,wig	CD19_Primary_Cells	blood
2.1144	1.58955e-05	0.748772	0.173492	0.408729	1.08882	wgEncodeOpenChromDnaseGm12892AlnAllReps,30000000,hotspot,twopass,fdr0,01,merge,pks,bed	GM12892	blood
2.03438	2.14715e-05	0.710189	0.167142	0.382591	1.03779	UW,Fetal_Spleen,ChromatinAccessibility,H-23399,DS17448,hotspot,twopass,fdr0,01,merge,pks,wig	Fetal_Spleen	fetal_spleen
2.02187	3.06724e-05	0.704025	0.168895	0.372991	1.03506	Hela-all,fdr0,01,bed	HeLa-S3	cervix
2.17945	8.41939e-05	0.779074	0.19813	0.390739	1.16741	UW,Mobilized_CD8_Primary_Cells,ChromatinAccessibility,RO_01679,DS16962,hotspot,twopass,fdr0,01,merge,pks,wig	Mobilized_CD8_Primary_Cells	blood
2.04201	8.94998e-05	0.713934	0.182246	0.356732	1.07114	wgEncodeOpenChromDnaseT47dAlnAllReps,30000000,hotspot,twopass,fdr0,01,merge,pks,bed	T-47D	breast
1.92109	0.000102996	0.652893	0.168123	0.323372	0.982413	wgEncodeOpenChromDnase8988tAlnAllReps,30000000,hotspot,twopass,fdr0,01,merge,pks,bed	8988T	liver
1.95131	0.000126401	0.668499	0.17439	0.326696	1.0103	GM12878-all,fdr0,01,bed	GM12878	blood
4.01769	0.000276698	1.39071	0.382463	0.641081	2.14034	UW,Fetal_Lung_Right,ChromatinAccessibility,H-24089,DS18418,hotspot,twopass,fdr0,01,merge,pks,wig	Fetal_Lung_Right	fetal_lung
2.0839	0.000418917	0.734242	0.208126	0.326315	1.14217	UW,CD3_Primary_Cells,ChromatinAccessibility,RO_01679,DS17198,hotspot,twopass,fdr0,01,merge,pks,wig	CD3_Primary_Cells	blood
1.73213	0.000502628	0.549349	0.157888	0.239888	0.858811	HESC-all,fdr0,01,bed	HESC	es_cell
4.6382	0.000635393	1.53433	0.449154	0.653985	2.41467	UW,CD8_Primary_Cells,ChromatinAccessibility,RO_01549,DS16012,hotspot,twopass,fdr0,01,merge,pks,wig	CD8_Primary_Cells	blood
1.77343	0.000685138	0.572917	0.16873	0.242206	0.903629	UW,Fetal_Intestine_Small,ChromatinAccessibility,H-23604,DS16559,hotspot,twopass,fdr0,01,merge,pks,wig	Fetal_Intestine_Small	fetal_intestine,_small
1.65244	0.000751429	0.502256	0.149033	0.210151	0.794361	UW,Fetal_Intestine_Large,ChromatinAccessibility,H-23964,DS17841,hotspot,twopass,fdr0,01,merge,pks,wig	Fetal_Intestine_Large	fetal_intestine,_large
1.86821	0.000822355	0.624979	0.186831	0.25879	0.991167	wgEncodeOpenChromDnaseMcf7HypoxlacAlnAllReps,30000000,hotspot,twopass,fdr0,01,merge,pks,bed	MCF-7	breast
1.94248	0.00117751	0.663965	0.204658	0.262836	1.06509	UW,CD3_Primary_Cells,ChromatinAccessibility,RO_01701,DS17534,hotspot,twopass,fdr0,01,merge,pks,wig	CD3_Primary_Cells	blood
1.79013	0.00121951	0.582287	0.180036	0.229416	0.935157	UW,Fetal_Intestine_Large,ChromatinAccessibility,H-23941,DS17785,hotspot,twopass,fdr0,01,merge,pks,wig	Fetal_Intestine_Large	fetal_intestine,_large
1.75382	0.00144453	0.561794	0.176354	0.21614	0.907448	HCPEpiC-DS12447,hotspot,twopass,fdr0,01,merge,pks,bed	HCPEpiC	epithelium
1.81944	0.00154412	0.598531	0.189034	0.228025	0.969038	wgEncodeOpenChromDnaseGm12891AlnAllReps,30000000,hotspot,twopass,fdr0,01,merge,pks,bed	GM12891	blood
1.73765	0.0017058	0.552534	0.176124	0.20733	0.897737	MCF7-all,fdr0,01,bed	MCF-7	breast
1.68111	0.00171012	0.519455	0.165619	0.194841	0.844069	UW,Penis_Foreskin_Fibroblast_Primary_Cells,ChromatinAccessibility,skin01,DS18229,hotspot,twopass,fdr0,01,merge,pks,wig	Penis_Foreskin_Fibroblast_Primary_Cells	fibroblast
1.65049	0.00172548	0.501075	0.159893	0.187685	0.814465	UW,Penis_Foreskin_Fibroblast_Primary_Cells,ChromatinAccessibility,skin01,DS18224,hotspot,twopass,fdr0,01,merge,pks,wig	Penis_Foreskin_Fibroblast_Primary_Cells	fibroblast
3.46631	0.0018335	1.24309	0.398943	0.461161	2.02502	UW,Fetal_Kidney,ChromatinAccessibility,H-24507,DS20564,hotspot,twopass,fdr0,01,merge,pks,wig	Fetal_Kidney	fetal_kidney
1.93366	0.00183444	0.659415	0.211636	0.244609	1.07422	UW,CD8_Primary_Cells,ChromatinAccessibility,RO_01679,DS17203,hotspot,twopass,fdr0,01,merge,pks,wig	CD8_Primary_Cells	blood
1.69639	0.00185596	0.528504	0.169808	0.195681	0.861328	wgEncodeOpenChromDnaseMedulloAlnAllReps,30000000,hotspot,twopass,fdr0,01,merge,pks,bed	Medullo	brain
1.89702	0.00209673	0.640283	0.208142	0.232324	1.04824	UW,CD8_Primary_Cells,ChromatinAccessibility,RO_01549,DS16012,hotspot,twopass,fdr0,01,merge,pks,wig	CD8_Primary_Cells	blood
1.59862	0.00253353	0.469143	0.155381	0.164596	0.77369	hTH1-all,fdr0,01,bed	Th1	blood
1.75851	0.00255309	0.564466	0.187096	0.197757	0.931175	HAc-DS14765,hotspot,twopass,fdr0,01,merge,pks,bed	HAc	cerebellar
1.59972	0.00256855	0.469831	0.155824	0.164417	0.775245	HSMM_D-all,fdr0,01,bed	HSMM	muscle
4.27974	0.00264905	1.45389	0.4837	0.505841	2.40194	UW,CD3_Primary_Cells,ChromatinAccessibility,CB6_1-4-2011,DS17706,hotspot,twopass,fdr0,01,merge,pks,wig	CD3_Primary_Cells	blood
3.53229	0.00267936	1.26195	0.420325	0.43811	2.08578	UW,Fetal_Lung,ChromatinAccessibility,H-23365,DS15227,hotspot,twopass,fdr0,01,merge,pks,wig	Fetal_Lung	fetal_lung
1.75708	0.00294204	0.563654	0.189544	0.192147	0.935161	AG10803-DS12384,hotspot,twopass,fdr0,01,merge,pks,bed	AG10803	skin
1.67632	0.00296312	0.516599	0.173849	0.175855	0.857343	UW,Fetal_Intestine_Large,ChromatinAccessibility,H-23887,DS17647,hotspot,twopass,fdr0,01,merge,pks,wig	Fetal_Intestine_Large	fetal_intestine,_large
1.67759	0.00318013	0.517361	0.17539	0.173596	0.861126	UW,Fetal_Muscle_Back,ChromatinAccessibility,H-24409,DS20244,hotspot,twopass,fdr0,01,merge,pks,wig	Fetal_Muscle_Back	fetal_muscle
1.67395	0.0032906	0.515186	0.175281	0.171635	0.858738	UW,Fetal_Kidney_Right,ChromatinAccessibility,H-23758,DS17144,hotspot,twopass,fdr0,01,merge,pks,wig	Fetal_Kidney_Right	fetal_kidney
1.90584	0.00332866	0.644923	0.219688	0.214335	1.07551	UW,CD3_Primary_Cells,ChromatinAccessibility,CB6_1-4-2011,DS17706,hotspot,twopass,fdr0,01,merge,pks,wig	CD3_Primary_Cells	blood
1.73945	0.00350993	0.553568	0.189634	0.181886	0.92525	HMVEC_dBlNeo-DS13242,hotspot,twopass,fdr0,01,merge,pks,bed	HMVEC-dBl-Neo	blood_vessel
1.77461	0.00375193	0.573581	0.197903	0.185692	0.961471	wgEncodeOpenChromDnaseHpde6e6e7AlnAllReps,30000000,hotspot,twopass,fdr0,01,merge,pks,bed	HPDE6-E6E7	pancreatic_duct
1.71663	0.00384965	0.540363	0.186962	0.173917	0.906809	wgEncodeOpenChromDnaseMyometrAlnAllReps,30000000,hotspot,twopass,fdr0,01,merge,pks,bed	Myometr	myometrium
3.36248	0.00390878	1.21268	0.420276	0.388937	2.03642	UW,Fetal_Lung_Left,ChromatinAccessibility,H-23914,DS17739,hotspot,twopass,fdr0,01,merge,pks,wig	Fetal_Lung_Left	fetal_lung
1.63463	0.00394832	0.491417	0.170497	0.157243	0.825591	UW,Fetal_Placenta,ChromatinAccessibility,H-24272,DS19391,hotspot,twopass,fdr0,01,merge,pks,wig	Fetal_Placenta	fetal_placenta
1.63945	0.0039799	0.494363	0.171669	0.157892	0.830833	UW,Fetal_Renal_Pelvis_Left,ChromatinAccessibility,H-23871,DS17553,hotspot,twopass,fdr0,01,merge,pks,wig	Fetal_Renal_Pelvis_Left	fetal_renal_pelvis
1.8945	0.00436371	0.638953	0.224147	0.199625	1.07828	UW,CD56_Primary_Cells,ChromatinAccessibility,RO_01701,DS17443,hotspot,twopass,fdr0,01,merge,pks,wig	CD56_Primary_Cells	blood
1.59045	0.00460919	0.464018	0.163782	0.143006	0.78503	UW,Fetal_Muscle_Back,ChromatinAccessibility,H-24297,DS19648,hotspot,twopass,fdr0,01,merge,pks,wig	Fetal_Muscle_Back	fetal_muscle
1.59958	0.00478693	0.469739	0.166513	0.143373	0.796105	UW,Fetal_Renal_Pelvis,ChromatinAccessibility,H-23790,DS17381,hotspot,twopass,fdr0,01,merge,pks,wig	Fetal_Renal_Pelvis	fetal_renal_pelvis
1.70192	0.00497303	0.531756	0.189319	0.16069	0.902822	UW,Fetal_Skin,ChromatinAccessibility,H-22337,DS10987,hotspot,twopass,fdr0,01,merge,pks,wig	Fetal_Skin	fetal_skin
1.66769	0.0056234	0.511442	0.184705	0.149421	0.873464	HFF-DS15115,hotspot,twopass,fdr0,01,merge,pks,bed	HFF	foreskin
3.80214	0.00573438	1.33556	0.483445	0.388011	2.28312	UW,Fetal_Intestine_Small,ChromatinAccessibility,H-23808,DS17425,hotspot,twopass,fdr0,01,merge,pks,wig	Fetal_Intestine_Small	fetal_intestine,_small
1.6416	0.00587505	0.495674	0.179939	0.142993	0.848355	UW,Fetal_Intestine_Large,ChromatinAccessibility,H-23833,DS17462,hotspot,twopass,fdr0,01,merge,pks,wig	Fetal_Intestine_Large	fetal_intestine,_large
1.63559	0.00610704	0.492005	0.179434	0.140314	0.843696	UW,Fetal_Kidney,ChromatinAccessibility,H-22676,DS12635,hotspot,twopass,fdr0,01,merge,pks,wig	Fetal_Kidney	fetal_kidney
1.64412	0.00627999	0.497203	0.18194	0.140602	0.853805	UW,Fetal_Lung_Left,ChromatinAccessibility,H-23914,DS17739,hotspot,twopass,fdr0,01,merge,pks,wig	Fetal_Lung_Left	fetal_lung
1.61444	0.0064729	0.478986	0.175916	0.134191	0.823781	UW,Fetal_Placenta,ChromatinAccessibility,H-24409,DS20346,hotspot,twopass,fdr0,01,merge,pks,wig	Fetal_Placenta	fetal_placenta
1.67088	0.00756869	0.513352	0.192214	0.136612	0.890093	AoAF-DS13523,hotspot,twopass,fdr0,01,merge,pks,bed	AoAF	blood_vessel
1.59832	0.00765046	0.468952	0.175827	0.124331	0.813574	UW,Fetal_Lung,ChromatinAccessibility,H-23090,DS13985,hotspot,twopass,fdr0,01,merge,pks,wig	Fetal_Lung	fetal_lung
3.29652	0.00767949	1.19287	0.447463	0.31584	2.06989	UW,Fetal_Stomach,ChromatinAccessibility,H-23914,DS17750,hotspot,twopass,fdr0,01,merge,pks,wig	Fetal_Stomach	fetal_stomach
1.81696	0.00772869	0.597167	0.224187	0.15776	1.03657	UW,CD8_Primary_Cells,ChromatinAccessibility,RO_01701,DS17885,hotspot,twopass,fdr0,01,merge,pks,wig	CD8_Primary_Cells	blood
1.5938	0.00791236	0.46612	0.175511	0.122118	0.810122	UW,Fetal_Kidney,ChromatinAccessibility,H-24507,DS20564,hotspot,twopass,fdr0,01,merge,pks,wig	Fetal_Kidney	fetal_kidney
2.97112	0.00945935	1.08894	0.419631	0.266462	1.91141	UW,Fetal_Renal_Pelvis_Right,ChromatinAccessibility,H-24232,DS19235,hotspot,twopass,fdr0,01,merge,pks,wig	Fetal_Renal_Pelvis_Right	fetal_renal_pelvis
1.59723	0.0100902	0.468271	0.182014	0.111524	0.825018	UW,Fetal_Testes,ChromatinAccessibility,H24198_H23640_H24042,DS18942,hotspot,twopass,fdr0,01,merge,pks,wig	Fetal_Testes	fetal_testes
1.68862	0.0102154	0.52391	0.203979	0.124112	0.923708	wgEncodeOpenChromDnaseGm19239AlnAllReps,30000000,hotspot,twopass,fdr0,01,merge,pks,bed	GM19239	blood
1.60243	0.0104163	0.471523	0.184067	0.110752	0.832294	UW,Fetal_Muscle_Arm,ChromatinAccessibility,H-24125,DS18559,hotspot,twopass,fdr0,01,merge,pks,wig	Fetal_Muscle_Arm	fetal_muscle
1.61235	0.0105173	0.477691	0.186719	0.111722	0.843661	UW,Fetal_Intestine_Small,ChromatinAccessibility,H-23758,DS17150,hotspot,twopass,fdr0,01,merge,pks,wig	Fetal_Intestine_Small	fetal_intestine,_small
2.76267	0.010817	1.0162	0.398735	0.234678	1.79772	UW,Fetal_Lung_Left,ChromatinAccessibility,H-23640,DS18170,hotspot,twopass,fdr0,01,merge,pks,wig	Fetal_Lung_Left	fetal_lung
1.56951	0.0111633	0.450764	0.177638	0.102594	0.798934	UW,Fetal_Intestine_Small,ChromatinAccessibility,H-23864,DS17844,hotspot,twopass,fdr0,01,merge,pks,wig	Fetal_Intestine_Small	fetal_intestine,_small
2.7542	0.0111994	1.01313	0.399433	0.230239	1.79602	UW,Penis_Foreskin_Fibroblast_Primary_Cells,ChromatinAccessibility,skin01,DS18224,hotspot,twopass,fdr0,01,merge,pks,wig	Penis_Foreskin_Fibroblast_Primary_Cells	fibroblast
1.49209	0.0118526	0.40018	0.159022	0.0884963	0.711864	UW,Fetal_Muscle_Lower_Limb_Skeletal,ChromatinAccessibility,H-24042,DS18174,hotspot,twopass,fdr0,01,merge,pks,wig	Fetal_Muscle_Lower_Limb_Skeletal	fetal_muscle,_lower_limb
1.57245	0.0120383	0.452636	0.18026	0.0993267	0.805946	UW,IMR90,ChromatinAccessibility,DS13219,hotspot,twopass,fdr0,01,merge,pks,wig	IMR90	lung
1.51292	0.0122576	0.414042	0.16531	0.0900346	0.738049	UW,Fetal_Placenta,ChromatinAccessibility,H-23887,DS17639,hotspot,twopass,fdr0,01,merge,pks,wig	Fetal_Placenta	fetal_placenta
3.06216	0.01249	1.11912	0.448009	0.241024	1.99722	AG09309-DS12352,hotspot,twopass,fdr0,01,merge,pks,bed	AG09309	skin
1.54341	0.0126077	0.433993	0.173969	0.0930145	0.774971	UW,Fetal_Adrenal_Gland,ChromatinAccessibility,H-22662,DS12528,hotspot,twopass,fdr0,01,merge,pks,wig	Fetal_Adrenal_Gland	fetal_adrenal_gland
3.02374	0.0133993	1.10649	0.447435	0.229523	1.98347	UW,Fetal_Intestine_Large,ChromatinAccessibility,H-23500,DS16027,hotspot,twopass,fdr0,01,merge,pks,wig	Fetal_Intestine_Large	fetal_intestine,_large
1.63689	0.0141736	0.492797	0.200909	0.099015	0.88658	HConF-DS11642,hotspot,twopass,fdr0,01,merge,pks,bed	HConF	eye
2.77562	0.01496	1.02088	0.419536	0.198585	1.84317	UW,Fetal_Kidney_Left,ChromatinAccessibility,H-24089,DS18466,hotspot,twopass,fdr0,01,merge,pks,wig	Fetal_Kidney_Left	fetal_kidney
1.49953	0.0150239	0.405151	0.166605	0.0786048	0.731698	UW,Fetal_Lung_Left,ChromatinAccessibility,H-23640,DS18170,hotspot,twopass,fdr0,01,merge,pks,wig	Fetal_Lung_Left	fetal_lung
1.56569	0.0152556	0.448326	0.184781	0.086155	0.810498	HAEpiC-DS12663,hotspot,twopass,fdr0,01,merge,pks,bed	HAEpiC	epithelium
1.56611	0.0164355	0.448597	0.186986	0.082105	0.815089	HUVEC-all,fdr0,01,bed	HUVEC	blood_vessel
1.5923	0.0169519	0.46518	0.19482	0.0833339	0.847027	UW,Fibroblasts_Fetal_Skin_Biceps_Right,ChromatinAccessibility,H-24259,DS19745,hotspot,twopass,fdr0,01,merge,pks,wig	Fibroblasts_Fetal_Skin_Biceps_Right	fibroblast
1.53491	0.016986	0.42847	0.179501	0.0766488	0.780292	UW,Fetal_Renal_Pelvis_Right,ChromatinAccessibility,H-24232,DS19235,hotspot,twopass,fdr0,01,merge,pks,wig	Fetal_Renal_Pelvis_Right	fetal_renal_pelvis
1.51052	0.0172689	0.412451	0.173231	0.0729184	0.751983	UW,Fetal_Renal_Pelvis,ChromatinAccessibility,H-23914,DS17760,hotspot,twopass,fdr0,01,merge,pks,wig	Fetal_Renal_Pelvis	fetal_renal_pelvis
1.5162	0.0175515	0.416208	0.175249	0.0727191	0.759696	UW,Fetal_Muscle_Arm,ChromatinAccessibility,H-23941,DS17825,hotspot,twopass,fdr0,01,merge,pks,wig	Fetal_Muscle_Arm	fetal_muscle
2.88312	0.0179461	1.05887	0.447399	0.18197	1.93578	UW,H1_Derived_Mesenchymal_Stem_Cells,ChromatinAccessibility,DS21042,hotspot,twopass,fdr0,01,merge,pks,wig	H1_Derived_Mesenchymal_Stem_Cells	es_cell
2.69447	0.0181097	0.9912	0.419402	0.169173	1.81323	UW,Fetal_Renal_Cortex,ChromatinAccessibility,H-23941,DS17804,hotspot,twopass,fdr0,01,merge,pks,wig	Fetal_Renal_Cortex	fetal_renal_cortex
1.51892	0.0185649	0.418	0.177558	0.0699855	0.766014	UW,Fetal_Lung_Left,ChromatinAccessibility,H-23833,DS17464,hotspot,twopass,fdr0,01,merge,pks,wig	Fetal_Lung_Left	fetal_lung
1.53175	0.0192697	0.426414	0.182207	0.0692883	0.783539	UW,Fetal_Intestine_Small,ChromatinAccessibility,H-23914,DS17763,hotspot,twopass,fdr0,01,merge,pks,wig	Fetal_Intestine_Small	fetal_intestine,_small
3.47974	0.0193317	1.24696	0.533099	0.202084	2.29183	UW,CD8_Primary_Cells,ChromatinAccessibility,RO_01689,DS17332,hotspot,twopass,fdr0,01,merge,pks,wig	CD8_Primary_Cells	blood
1.54635	0.0195315	0.435899	0.186662	0.0700411	0.801757	wgEncodeOpenChromDnaseGm19240AlnAllReps,30000000,hotspot,twopass,fdr0,01,merge,pks,bed	GM19240	blood
1.58782	0.0195387	0.462363	0.198007	0.0742705	0.850456	UW,IMR90,ChromatinAccessibility,DS11764,hotspot,twopass,fdr0,01,merge,pks,wig	IMR90	lung
1.5273	0.0199414	0.4235	0.181959	0.0668604	0.780139	UW,Fetal_Stomach,ChromatinAccessibility,H-24507,DS20546,hotspot,twopass,fdr0,01,merge,pks,wig	Fetal_Stomach	fetal_stomach
2.65464	0.0201791	0.976311	0.42028	0.152562	1.80006	UW,Fetal_Kidney,ChromatinAccessibility,H-23855,DS17522,hotspot,twopass,fdr0,01,merge,pks,wig	Fetal_Kidney	fetal_kidney
1.6475	0.0203964	0.499261	0.215294	0.077285	0.921238	HPAEC-DS12916,hg19,hotspot,twopass,fdr0,01,merge,pks,bed	HPAEC	blood_vessel
3.43543	0.0205115	1.23414	0.532679	0.190091	2.27819	UW,Fetal_Intestine_Large,ChromatinAccessibility,H-23855,DS17502,hotspot,twopass,fdr0,01,merge,pks,wig	Fetal_Intestine_Large	fetal_intestine,_large
1.52919	0.0210487	0.424738	0.184099	0.0639028	0.785573	UW,Fetal_Intestine_Large,ChromatinAccessibility,H-24005,DS17990,hotspot,twopass,fdr0,01,merge,pks,wig	Fetal_Intestine_Large	fetal_intestine,_large
1.57823	0.0210541	0.456305	0.19779	0.0686358	0.843974	UW,Fetal_Adrenal_Gland,ChromatinAccessibility,H-23769,DS17319,hotspot,twopass,fdr0,01,merge,pks,wig	Fetal_Adrenal_Gland	fetal_adrenal_gland
2.62316	0.0215268	0.964381	0.419548	0.142066	1.7867	UW,Fetal_Kidney_Left,ChromatinAccessibility,H-23604,DS16579,hotspot,twopass,fdr0,01,merge,pks,wig	Fetal_Kidney_Left	fetal_kidney
1.7097	0.0219845	0.536317	0.234135	0.0774134	0.995222	UW,CD8_Primary_Cells,ChromatinAccessibility,RO_01689,DS17332,hotspot,twopass,fdr0,01,merge,pks,wig	CD8_Primary_Cells	blood
1.48688	0.0221536	0.39668	0.173395	0.0568255	0.736534	UW,Fetal_Kidney_Left,ChromatinAccessibility,H-23604,DS16579,hotspot,twopass,fdr0,01,merge,pks,wig	Fetal_Kidney_Left	fetal_kidney
3.01527	0.0223087	1.10369	0.483	0.157009	2.05037	HConF-DS11642,hotspot,twopass,fdr0,01,merge,pks,bed	HConF	eye
2.77452	0.0224212	1.02048	0.446959	0.144437	1.89652	UW,Fetal_Lung,ChromatinAccessibility,H-23247,DS14666,hotspot,twopass,fdr0,01,merge,pks,wig	Fetal_Lung	fetal_lung
1.53299	0.0239047	0.427222	0.189149	0.0564908	0.797954	UW,Fetal_Lung,ChromatinAccessibility,H-23365,DS15227,hotspot,twopass,fdr0,01,merge,pks,wig	Fetal_Lung	fetal_lung
1.57386	0.0239263	0.453531	0.200827	0.0599089	0.847152	wgEncodeOpenChromDnaseLncapAndroAlnAllReps,30000000,hotspot,twopass,fdr0,01,merge,pks,bed	LNCaP	prostate
1.54002	0.0244902	0.431795	0.191964	0.0555449	0.808045	UW,Fetal_Intestine_Large,ChromatinAccessibility,H-23758,DS17157,hotspot,twopass,fdr0,01,merge,pks,wig	Fetal_Intestine_Large	fetal_intestine,_large
1.49013	0.0244976	0.398865	0.177334	0.0512909	0.746439	UW,Fetal_Kidney_Left,ChromatinAccessibility,H-24089,DS18466,hotspot,twopass,fdr0,01,merge,pks,wig	Fetal_Kidney_Left	fetal_kidney
1.62072	0.0249173	0.482868	0.215308	0.0608637	0.904872	UW,CD4_Primary_Cells,ChromatinAccessibility,RO_01679,DS17212,hotspot,twopass,fdr0,01,merge,pks,wig	CD4_Primary_Cells	blood
3.2929	0.0252396	1.19177	0.532582	0.147907	2.23563	UW,CD8_Primary_Cells,ChromatinAccessibility,RO_01701,DS17885,hotspot,twopass,fdr0,01,merge,pks,wig	CD8_Primary_Cells	blood
1.52806	0.0253416	0.423997	0.18961	0.0523616	0.795631	AG09309-DS12352,hotspot,twopass,fdr0,01,merge,pks,bed	AG09309	skin
1.50788	0.0256328	0.410708	0.184031	0.0500069	0.771409	UW,Fetal_Muscle_Back,ChromatinAccessibility,H-24089,DS18454,hotspot,twopass,fdr0,01,merge,pks,wig	Fetal_Muscle_Back	fetal_muscle
1.50776	0.0256591	0.410626	0.184027	0.0499327	0.77132	UW,Fetal_Muscle_Leg,ChromatinAccessibility,H-24218,DS19115,hotspot,twopass,fdr0,01,merge,pks,wig	Fetal_Muscle_Leg	fetal_muscle
1.56393	0.0260294	0.447201	0.200919	0.053399	0.841002	RWPE_AllReps,30000000,hotspot,twopass,fdr0,01,merge,pks,bed	RWPE1	prostate
1.46608	0.026127	0.382593	0.172004	0.0454641	0.719721	UW,Fetal_Lung,ChromatinAccessibility,H-22727,DS12817,hotspot,twopass,fdr0,01,merge,pks,wig	Fetal_Lung	fetal_lung
1.61365	0.0261746	0.478496	0.215189	0.0567262	0.900266	wgEncodeOpenChromDnaseGm18507AlnAllReps,30000000,hotspot,twopass,fdr0,01,merge,pks,bed	GM18507	blood
1.50432	0.0266975	0.40834	0.184276	0.0471586	0.769522	UW,Fetal_Intestine_Large,ChromatinAccessibility,H-23604,DS16563,hotspot,twopass,fdr0,01,merge,pks,wig	Fetal_Intestine_Large	fetal_intestine,_large
1.51113	0.0267336	0.412855	0.186358	0.0475931	0.778118	UW,Fetal_Stomach,ChromatinAccessibility,H-24005,DS17963,hotspot,twopass,fdr0,01,merge,pks,wig	Fetal_Stomach	fetal_stomach
2.89862	0.0275864	1.06423	0.483058	0.11744	2.01103	HVMF-DS13981,hotspot,twopass,fdr0,01,merge,pks,bed	HVMF	connective
2.89786	0.0276595	1.06397	0.483167	0.116966	2.01098	UW,Mobilized_CD34_Primary_Cells,ChromatinAccessibility,RO_01562,DS13196,hotspot,twopass,fdr0,01,merge,pks,wig	Mobilized_CD34_Primary_Cells	blood
1.47343	0.0290088	0.387591	0.17752	0.039652	0.735529	UW,Fetal_Lung,ChromatinAccessibility,H-22934B,DS13507,hotspot,twopass,fdr0,01,merge,pks,wig	Fetal_Lung	fetal_lung
1.47301	0.0290574	0.387309	0.177444	0.0395181	0.735099	UW,Fetal_Stomach,ChromatinAccessibility,H-23964,DS17878,hotspot,twopass,fdr0,01,merge,pks,wig	Fetal_Stomach	fetal_stomach
2.65046	0.0291534	0.974734	0.446837	0.0989327	1.85054	UW,Fetal_Lung_Left,ChromatinAccessibility,H-23887,DS17674,hotspot,twopass,fdr0,01,merge,pks,wig	Fetal_Lung_Left	fetal_lung
2.6487	0.0292897	0.974069	0.44691	0.0981261	1.85001	UW,H9,ChromatinAccessibility,DS18517,hotspot,twopass,fdr0,01,merge,pks,wig	H9	es_cell
1.57135	0.0294893	0.451936	0.207607	0.0450264	0.858846	HMVEC_dNeo-DS12937,hotspot,twopass,fdr0,01,merge,pks,bed	HMVEC-dNeo	blood_vessel
1.51756	0.0298363	0.417101	0.192013	0.0407561	0.793445	UW,Fetal_Intestine_Small,ChromatinAccessibility,H-23769,DS17317,hotspot,twopass,fdr0,01,merge,pks,wig	Fetal_Intestine_Small	fetal_intestine,_small
1.48444	0.0301562	0.39504	0.182211	0.037906	0.752175	NHEK-all,fdr0,01,bed	NHEK	skin
1.55636	0.0302521	0.442352	0.204153	0.0422133	0.842491	HMVEC_dLyNeo-DS13150,hotspot,twopass,fdr0,01,merge,pks,bed	HMVEC-dLy-Neo	blood_vessel
1.45685	0.0303046	0.376278	0.173713	0.0358	0.716757	UW,Fetal_Kidney,ChromatinAccessibility,H-23855,DS17522,hotspot,twopass,fdr0,01,merge,pks,wig	Fetal_Kidney	fetal_kidney
3.16239	0.0306751	1.15133	0.532711	0.107215	2.19544	UW,CD3_Primary_Cells,ChromatinAccessibility,RO_01679,DS17198,hotspot,twopass,fdr0,01,merge,pks,wig	CD3_Primary_Cells	blood
1.63948	0.0307518	0.494378	0.22885	0.0458319	0.942925	UW,Mobilized_CD4_Primary_Cells,ChromatinAccessibility,RO_01701,DS17175,hotspot,twopass,fdr0,01,merge,pks,wig	Mobilized_CD4_Primary_Cells	blood
1.53136	0.0308556	0.426156	0.197392	0.0392673	0.813046	UW,H9,ChromatinAccessibility,DS18522,hotspot,twopass,fdr0,01,merge,pks,wig	H9	es_cell
1.56123	0.0311459	0.445474	0.206697	0.040348	0.850601	CACO2-DS8235,hotspot,twopass,fdr0,01,merge,pks,bed	Caco-2	colon
2.61832	0.0311577	0.962534	0.44664	0.0871188	1.83795	UW,Fetal_Stomach,ChromatinAccessibility,H-24005,DS17963,hotspot,twopass,fdr0,01,merge,pks,wig	Fetal_Stomach	fetal_stomach
1.47072	0.031733	0.385751	0.179607	0.0337225	0.73778	UW,Fetal_Kidney,ChromatinAccessibility,H-22337,DS10986,hotspot,twopass,fdr0,01,merge,pks,wig	Fetal_Kidney	fetal_kidney
1.43707	0.0326889	0.362603	0.169767	0.0298594	0.695347	UW,Fetal_Kidney_Right,ChromatinAccessibility,H-23640,DS16801,hotspot,twopass,fdr0,01,merge,pks,wig	Fetal_Kidney_Right	fetal_kidney
2.80396	0.0330275	1.03103	0.483655	0.0830669	1.979	HCFaa-DS13480,hotspot,twopass,fdr0,01,merge,pks,bed	HCFaa	heart
1.43066	0.0332651	0.358133	0.168227	0.0284083	0.687858	wgEncodeOpenChromDnasePhteAlnAllReps,30000000,hotspot,twopass,fdr0,01,merge,pks,bed	pHTE	epithelium
1.6101	0.033528	0.476297	0.224065	0.0371284	0.915465	UW,CD19_Primary_Cells,ChromatinAccessibility,RO_01679,DS17186,hotspot,twopass,fdr0,01,merge,pks,wig	CD19_Primary_Cells	blood
1.48627	0.0335619	0.396266	0.186452	0.0308199	0.761713	UW,Fetal_Muscle_Upper_Limb_Skeletal,ChromatinAccessibility,H-23887,DS17661,hotspot,twopass,fdr0,01,merge,pks,wig	Fetal_Muscle_Upper_Limb_Skeletal	fetal_muscle
1.51266	0.0336079	0.413867	0.194784	0.0320897	0.795645	A549-all,fdr0,01,bed	A549	epithelium
1.50439	0.0336124	0.408389	0.192211	0.0316554	0.785122	HPAF-DS13411,hotspot,twopass,fdr0,01,merge,pks,bed	HPAF	blood_vessel
1.45933	0.0346171	0.377978	0.178898	0.0273373	0.728618	wgEncodeOpenChromDnaseIpsAlnAllReps,30000000,hotspot,twopass,fdr0,01,merge,pks,bed	iPS	ips_cell
1.61732	0.0356064	0.48077	0.228786	0.0323489	0.929191	UW,CD4_Primary_Cells,ChromatinAccessibility,RO_01701,DS17881,hotspot,twopass,fdr0,01,merge,pks,wig	CD4_Primary_Cells	blood
2.74089	0.0360968	1.00828	0.481088	0.0653486	1.95121	CACO2-DS8235,hotspot,twopass,fdr0,01,merge,pks,bed	Caco-2	colon
1.48558	0.0366384	0.395804	0.189401	0.0245787	0.76703	UW,H1_Derived_Mesenchymal_Stem_Cells,ChromatinAccessibility,DS21042,hotspot,twopass,fdr0,01,merge,pks,wig	H1_Derived_Mesenchymal_Stem_Cells	es_cell
2.73789	0.0370222	1.00719	0.482944	0.0606185	1.95376	wgEncodeOpenChromDnaseLncapAndroAlnAllReps,30000000,hotspot,twopass,fdr0,01,merge,pks,bed	LNCaP	prostate
3.03185	0.0371352	1.10917	0.532163	0.0661346	2.15221	UW,CD8_Primary_Cells,ChromatinAccessibility,RO_01679,DS17203,hotspot,twopass,fdr0,01,merge,pks,wig	CD8_Primary_Cells	blood
1.6271	0.0374031	0.486796	0.233886	0.0283791	0.945213	UW,CD4_Primary_Cells,ChromatinAccessibility,RO_01689,DS17329,hotspot,twopass,fdr0,01,merge,pks,wig	CD4_Primary_Cells	blood
1.48804	0.0379244	0.397459	0.191485	0.0221491	0.772769	UW,Fetal_Muscle_Back,ChromatinAccessibility,H-24078,DS18377,hotspot,twopass,fdr0,01,merge,pks,wig	Fetal_Muscle_Back	fetal_muscle
1.48772	0.038587	0.397246	0.19204	0.0208486	0.773644	HAh-DS15192,hotspot,twopass,fdr0,01,merge,pks,bed	HA-h	brain_hippocampus
2.70811	0.0389698	0.996251	0.482562	0.0504303	1.94207	UW,Fetal_Skin,ChromatinAccessibility,H-22337,DS10987,hotspot,twopass,fdr0,01,merge,pks,wig	Fetal_Skin	fetal_skin
1.44896	0.0391122	0.370849	0.179762	0.0185162	0.723182	UW,Fetal_Lung_Right,ChromatinAccessibility,H-24089,DS18418,hotspot,twopass,fdr0,01,merge,pks,wig	Fetal_Lung_Right	fetal_lung
1.46942	0.039306	0.38487	0.186742	0.0188552	0.750884	UW,Fetal_Intestine_Large,ChromatinAccessibility,H-23524,DS16164,hotspot,twopass,fdr0,01,merge,pks,wig	Fetal_Intestine_Large	fetal_intestine,_large
2.36457	0.040193	0.860598	0.419444	0.0384881	1.68271	UW,Fetal_Kidney_Right,ChromatinAccessibility,H-23640,DS16801,hotspot,twopass,fdr0,01,merge,pks,wig	Fetal_Kidney_Right	fetal_kidney
2.49143	0.0408455	0.912856	0.446364	0.0379835	1.78773	UW,Fetal_Thymus,ChromatinAccessibility,H-24078,DS18382,hotspot,twopass,fdr0,01,merge,pks,wig	Fetal_Thymus	fetal_thymus
2.4772	0.0420205	0.907129	0.446132	0.032709	1.78155	UW,Fetal_Kidney_Right,ChromatinAccessibility,H-23758,DS17144,hotspot,twopass,fdr0,01,merge,pks,wig	Fetal_Kidney_Right	fetal_kidney
1.44743	0.0420401	0.369791	0.181883	0.0132999	0.726282	UW,Fetal_Intestine_Small,ChromatinAccessibility,H-23941,DS17808,hotspot,twopass,fdr0,01,merge,pks,wig	Fetal_Intestine_Small	fetal_intestine,_small
1.52358	0.0421074	0.421062	0.207169	0.015011	0.827113	UW,Fetal_Muscle_Leg,ChromatinAccessibility,H-24143,DS18844,hotspot,twopass,fdr0,01,merge,pks,wig	Fetal_Muscle_Leg	fetal_muscle
1.47171	0.0434186	0.386423	0.191331	0.0114148	0.761431	wgEncodeOpenChromDnaseChorionAlnAllReps,30000000,hotspot,twopass,fdr0,01,merge,pks,bed	Chorion	fetal_membrane
1.57	0.0439769	0.451075	0.223935	0.0121622	0.889988	CD20-DS17541,hg19,hotspot,twopass,fdr0,01,merge,pks,bed	CD20+	blood
2.46044	0.0442257	0.90034	0.447497	0.0232455	1.77744	UW,Penis_Foreskin_Fibroblast_Primary_Cells,ChromatinAccessibility,skin02,DS18252,hotspot,twopass,fdr0,01,merge,pks,wig	Penis_Foreskin_Fibroblast_Primary_Cells	fibroblast
2.91303	0.0445891	1.06919	0.532331	0.0258237	2.11256	UW,CD19_Primary_Cells,ChromatinAccessibility,RO_01679,DS17186,hotspot,twopass,fdr0,01,merge,pks,wig	CD19_Primary_Cells	blood
1.43235	0.0452496	0.359319	0.179451	0.0075955	0.711043	UW,Fetal_Muscle_Trunk,ChromatinAccessibility,H-24409,DS20242,hotspot,twopass,fdr0,01,merge,pks,wig	Fetal_Muscle_Trunk	fetal_muscle,_trunk
1.49272	0.0463219	0.400598	0.201058	0.00652395	0.794673	PrEC-DS12098,hg19,hotspot,twopass,fdr0,01,merge,pks,bed	PrEC	prostate
2.43454	0.0464218	0.889757	0.446769	0.0140903	1.76542	UW,iPS_DF_19,11,ChromatinAccessibility,DS15153,hotspot,twopass,fdr0,01,merge,pks,wig	iPS_DF_19,11	ips_cell
2.42225	0.0475872	0.884699	0.446584	0.0093945	1.76	UW,Fetal_Lung_Right,ChromatinAccessibility,H-23744,DS17101,hotspot,twopass,fdr0,01,merge,pks,wig	Fetal_Lung_Right	fetal_lung
1.53151	0.0477783	0.426255	0.215353	0.00416381	0.848346	HRGEC-DS13716,hotspot,twopass,fdr0,01,merge,pks,bed	HRGEC	kidney
1.44517	0.0480333	0.368227	0.186248	0.00317994	0.733274	UW,Fetal_Renal_Pelvis_Right,ChromatinAccessibility,H-24169,DS18961,hotspot,twopass,fdr0,01,merge,pks,wig	Fetal_Renal_Pelvis_Right	fetal_renal_pelvis
1.43868	0.0484958	0.363728	0.184353	0.00239619	0.72506	UW,Fetal_Intestine_Small,ChromatinAccessibility,H-23663,DS16822,hotspot,twopass,fdr0,01,merge,pks,wig	Fetal_Intestine_Small	fetal_intestine,_small
1.4736	0.0495197	0.387705	0.197397	0.000807297	0.774603	UW,Fetal_Intestine_Large,ChromatinAccessibility,H-23500,DS16027,hotspot,twopass,fdr0,01,merge,pks,wig	Fetal_Intestine_Large	fetal_intestine,_large
1.39186	0.0495753	0.33064	0.168384	0.000607922	0.660672	UW,Fetal_Kidney,ChromatinAccessibility,H-23524,DS16139,hotspot,twopass,fdr0,01,merge,pks,wig	Fetal_Kidney	fetal_kidney
1.48365	0.0497515	0.394503	0.201062	0.000421109	0.788585	HL60-DS11809,hotspot,twopass,fdr0,01,merge,pks,bed	HL-60	blood
2.39933	0.050335	0.875191	0.447186	-0.00129395	1.75167	UW,Fetal_Intestine_Small,ChromatinAccessibility,H-23604,DS16559,hotspot,twopass,fdr0,01,merge,pks,wig	Fetal_Intestine_Small	fetal_intestine,_small
1.35442	0.0506935	0.303375	0.155253	-0.00092134	0.607671	wgEncodeOpenChromDnaseOsteoblAlnAllReps,30000000,hotspot,twopass,fdr0,01,merge,pks,bed	Osteobl	bone
1.41985	0.0507444	0.35055	0.179435	-0.00114216	0.702242	UW,Fetal_Renal_Pelvis,ChromatinAccessibility,H-23833,DS17451,hotspot,twopass,fdr0,01,merge,pks,wig	Fetal_Renal_Pelvis	fetal_renal_pelvis
1.47051	0.0508374	0.385608	0.197459	-0.00141181	0.772627	wgEncodeOpenChromDnaseGlioblaAlnAllReps,30000000,hotspot,twopass,fdr0,01,merge,pks,bed	Gliobla	brain
1.46959	0.0510621	0.384981	0.197329	-0.00178438	0.771746	wgEncodeOpenChromDnaseH9esAlnAllReps,30000000,hotspot,twopass,fdr0,01,merge,pks,bed	H9ES	es_cell
2.81478	0.0513781	1.03489	0.531171	-0.00621046	2.07598	UW,H1_Derived_Neuronal_Progenitor_Cultured_Cells,ChromatinAccessibility,DS18739,hotspot,twopass,fdr0,01,merge,pks,wig	H1_Derived_Neuronal_Progenitor_Cultured_Cells	es_cell
1.5591	0.0521135	0.444107	0.228662	-0.00407138	0.892285	UW,CD56_Primary_Cells,ChromatinAccessibility,RO_01679,DS17189,hotspot,twopass,fdr0,01,merge,pks,wig	CD56_Primary_Cells	blood
2.37604	0.052328	0.865437	0.446004	-0.00873021	1.7396	UW,Fetal_Renal_Cortex,ChromatinAccessibility,H-24259,DS19388,hotspot,twopass,fdr0,01,merge,pks,wig	Fetal_Renal_Cortex	fetal_renal_cortex
2.79026	0.0540213	1.02613	0.532595	-0.0177538	2.07002	UW,CD3_Primary_Cells,ChromatinAccessibility,RO_01701,DS17534,hotspot,twopass,fdr0,01,merge,pks,wig	CD3_Primary_Cells	blood
1.3804	0.0550329	0.32237	0.168022	-0.00695334	0.651694	UW,Fetal_Muscle_Back,ChromatinAccessibility,H-24005,DS18083,hotspot,twopass,fdr0,01,merge,pks,wig	Fetal_Muscle_Back	fetal_muscle
1.46137	0.0552744	0.379374	0.197929	-0.00856775	0.767315	HMF-DS13363,hotspot,twopass,fdr0,01,merge,pks,bed	HMF	breast
2.76631	0.0557383	1.01751	0.531873	-0.0249576	2.05998	UW,H1_BMP4_Derived_Trophoblast_Cultured_Cells,ChromatinAccessibility,DS18736,hotspot,twopass,fdr0,01,merge,pks,wig	H1_BMP4_Derived_Trophoblast_Cultured_Cells	es_cell
2.3498	0.055824	0.85433	0.44673	-0.0212613	1.72992	UW,Fetal_Lung,ChromatinAccessibility,H-23266,DS14724,hotspot,twopass,fdr0,01,merge,pks,wig	Fetal_Lung	fetal_lung
1.41515	0.0558498	0.347237	0.18159	-0.00867892	0.703153	UW,Fetal_Muscle_Trunk,ChromatinAccessibility,H-23941,DS17827,hotspot,twopass,fdr0,01,merge,pks,wig	Fetal_Muscle_Trunk	fetal_muscle,_trunk
1.38329	0.055911	0.324464	0.169723	-0.00819271	0.657121	UW,Fetal_Renal_Cortex,ChromatinAccessibility,H-23833,DS17455,hotspot,twopass,fdr0,01,merge,pks,wig	Fetal_Renal_Cortex	fetal_renal_cortex
2.33851	0.0570939	0.849515	0.446504	-0.0256333	1.72466	UW,Fetal_Muscle_Leg,ChromatinAccessibility,H-24279,DS19436,hotspot,twopass,fdr0,01,merge,pks,wig	Fetal_Muscle_Leg	fetal_muscle
2.49957	0.0579125	0.91612	0.483094	-0.0307441	1.86298	HBMEC-DS13817,hotspot,twopass,fdr0,01,merge,pks,bed	HBMEC	blood_vessel
1.47164	0.0584621	0.386376	0.204192	-0.0138409	0.786592	WI_38-DS14315,hotspot,twopass,fdr0,01,merge,pks,bed	WI-38	embryonic_lung
2.47997	0.0599182	0.908247	0.482752	-0.0379469	1.85444	NHLF-DS12829,hotspot,twopass,fdr0,01,merge,pks,bed	NHLF	lung
1.40054	0.060313	0.336861	0.179325	-0.0146152	0.688337	UW,Fetal_Renal_Cortex,ChromatinAccessibility,H-23790,DS17387,hotspot,twopass,fdr0,01,merge,pks,wig	Fetal_Renal_Cortex	fetal_renal_cortex
2.70765	0.0609841	0.99608	0.531637	-0.0459277	2.03809	HMVEC_dAd-DS12957,hg19,hotspot,twopass,fdr0,01,merge,pks,bed	HMVEC-dAd	blood_vessel
1.33151	0.0611513	0.286314	0.152913	-0.0133953	0.586024	wgEncodeOpenChromDnaseFibroblAlnAllReps,30000000,hotspot,twopass,fdr0,01,merge,pks,bed	Fibrobl	skin
1.51489	0.063541	0.415345	0.223859	-0.0234185	0.854108	HCT116-DS13551,hotspot,twopass,fdr0,01,merge,pks,bed	HCT-116	colon
2.27058	0.0665025	0.820037	0.446882	-0.0558505	1.69593	UW,Fetal_Lung_Right,ChromatinAccessibility,H-23640,DS16790,hotspot,twopass,fdr0,01,merge,pks,wig	Fetal_Lung_Right	fetal_lung
1.41359	0.0667741	0.346131	0.188813	-0.0239432	0.716205	UW,Fetal_Muscle_Arm,ChromatinAccessibility,H-24218,DS19053,hotspot,twopass,fdr0,01,merge,pks,wig	Fetal_Muscle_Arm	fetal_muscle
1.42164	0.0670481	0.351814	0.192106	-0.0247142	0.728342	UW,Fibroblasts_Fetal_Skin_Quadriceps_Left,ChromatinAccessibility,H-24259,DS20056,hotspot,twopass,fdr0,01,merge,pks,wig	Fibroblasts_Fetal_Skin_Quadriceps_Left	fibroblast
2.264	0.0675177	0.817133	0.446958	-0.0589037	1.69317	UW,Fetal_Lung_Right,ChromatinAccessibility,H-23887,DS17670,hotspot,twopass,fdr0,01,merge,pks,wig	Fetal_Lung_Right	fetal_lung
2.63723	0.0682447	0.969728	0.531828	-0.0726543	2.01211	UW,CD4_Primary_Cells,ChromatinAccessibility,RO_01679,DS17212,hotspot,twopass,fdr0,01,merge,pks,wig	CD4_Primary_Cells	blood
2.40209	0.0694785	0.876337	0.482752	-0.0698562	1.82253	UW,Fibroblasts_Fetal_Skin_Quadriceps_Left,ChromatinAccessibility,H-24259,DS20056,hotspot,twopass,fdr0,01,merge,pks,wig	Fibroblasts_Fetal_Skin_Quadriceps_Left	fibroblast
1.43775	0.0705165	0.363077	0.200753	-0.0303983	0.756552	UW,Fibroblasts_Fetal_Skin_Abdomen,ChromatinAccessibility,H-24259,DS19558,hotspot,twopass,fdr0,01,merge,pks,wig	Fibroblasts_Fetal_Skin_Abdomen	fibroblast
1.41329	0.0711164	0.345919	0.191673	-0.0297605	0.721598	UW,Fetal_Lung,ChromatinAccessibility,H-23247,DS14666,hotspot,twopass,fdr0,01,merge,pks,wig	Fetal_Lung	fetal_lung
1.39321	0.0715116	0.331614	0.184003	-0.029033	0.692261	UW,Fetal_Lung_Right,ChromatinAccessibility,H-23744,DS17101,hotspot,twopass,fdr0,01,merge,pks,wig	Fetal_Lung_Right	fetal_lung
1.37867	0.0737747	0.321123	0.179598	-0.0308894	0.673135	UW,Fetal_Heart,ChromatinAccessibility,H-24042,DS19427,hotspot,twopass,fdr0,01,merge,pks,wig	Fetal_Heart	fetal_heart
1.39436	0.0749651	0.332438	0.186692	-0.0334779	0.698353	UW,Fetal_Placenta,ChromatinAccessibility,H-23914,DS17744,hotspot,twopass,fdr0,01,merge,pks,wig	Fetal_Placenta	fetal_placenta
1.39377	0.0750112	0.332013	0.186483	-0.0334931	0.69752	Adult_Th0_AllReps,30000000,hotspot,twopass,fdr0,01,merge,pks,bed	Adult_CD4+	blood
1.4144	0.0752641	0.346707	0.194905	-0.0353068	0.728721	HCM-DS12599,hotspot,twopass,fdr0,01,merge,pks,bed	HCM	heart
1.42789	0.0761043	0.3562	0.200818	-0.0374021	0.749803	NHDF_Neo-DS11923,hotspot,twopass,fdr0,01,merge,pks,bed	NHDF-neo	skin
1.4096	0.0773135	0.343307	0.194344	-0.0376073	0.724221	UW,Fetal_Muscle_Back,ChromatinAccessibility,H-24244,DS19283,hotspot,twopass,fdr0,01,merge,pks,wig	Fetal_Muscle_Back	fetal_muscle
2.34424	0.0774345	0.85196	0.482486	-0.0937136	1.79763	UW,Fetal_Stomach,ChromatinAccessibility,H-23887,DS17659,hotspot,twopass,fdr0,01,merge,pks,wig	Fetal_Stomach	fetal_stomach
2.19706	0.0783618	0.787122	0.44716	-0.0893105	1.66355	UW,Penis_Foreskin_Fibroblast_Primary_Cells,ChromatinAccessibility,skin01,DS18229,hotspot,twopass,fdr0,01,merge,pks,wig	Penis_Foreskin_Fibroblast_Primary_Cells	fibroblast
1.47094	0.0784025	0.385904	0.21926	-0.0438451	0.815653	wgEncodeOpenChromDnaseHtr8AlnAllReps,30000000,hotspot,twopass,fdr0,01,merge,pks,bed	HTR8svn	blastula
1.37122	0.0785752	0.3157	0.179476	-0.0360722	0.667473	UW,Fetal_Lung_Left,ChromatinAccessibility,H-23758,DS17154,hotspot,twopass,fdr0,01,merge,pks,wig	Fetal_Lung_Left	fetal_lung
1.39412	0.0788084	0.332265	0.18904	-0.0382538	0.702785	UW,H9,ChromatinAccessibility,DS18517,hotspot,twopass,fdr0,01,merge,pks,wig	H9	es_cell
1.4498	0.0788213	0.371425	0.211329	-0.0427801	0.785629	GM12865-DS12436,hotspot,twopass,fdr0,01,merge,pks,bed	GM12865	blood
2.32885	0.0791236	0.845375	0.481477	-0.0983206	1.78907	wgEncodeOpenChromDnaseGm12892AlnAllReps,30000000,hotspot,twopass,fdr0,01,merge,pks,bed	GM12892	blood
1.21433	0.0793011	0.194197	0.110669	-0.0227141	0.411107	multi-tissue,master,ntypes,simple,hg19,bed	All	multi-tissue
1.399	0.0794814	0.335761	0.191458	-0.0394973	0.711019	UW,Fetal_Renal_Pelvis,ChromatinAccessibility,H-24078,DS18431,hotspot,twopass,fdr0,01,merge,pks,wig	Fetal_Renal_Pelvis	fetal_renal_pelvis
1.37043	0.0795539	0.315122	0.179733	-0.0371543	0.667398	UW,Fetal_Lung_Right,ChromatinAccessibility,H-23887,DS17670,hotspot,twopass,fdr0,01,merge,pks,wig	Fetal_Lung_Right	fetal_lung
1.35184	0.079803	0.301464	0.172085	-0.035823	0.638752	wgEncodeOpenChromDnaseMelanoAlnAllReps,30000000,hotspot,twopass,fdr0,01,merge,pks,bed	Melano	skin
1.40645	0.0800474	0.34107	0.194851	-0.0408387	0.722978	SkMC-DS11949,hotspot,twopass,fdr0,01,merge,pks,bed	SKMC	muscle
2.32196	0.0810747	0.842411	0.4829	-0.104073	1.78889	HCPEpiC-DS12447,hotspot,twopass,fdr0,01,merge,pks,bed	HCPEpiC	epithelium
2.31703	0.0817877	0.840288	0.482811	-0.106022	1.7866	GM12878-all,fdr0,01,bed	GM12878	blood
1.39472	0.082657	0.332696	0.191703	-0.0430425	0.708434	UW,Fetal_Intestine_Small,ChromatinAccessibility,H-23724,DS16975,hotspot,twopass,fdr0,01,merge,pks,wig	Fetal_Intestine_Small	fetal_intestine,_small
2.16851	0.0827378	0.774043	0.44613	-0.100372	1.64846	UW,Fetal_Renal_Cortex,ChromatinAccessibility,H-23769,DS17307,hotspot,twopass,fdr0,01,merge,pks,wig	Fetal_Renal_Cortex	fetal_renal_cortex
2.51007	0.0834106	0.920312	0.531594	-0.121612	1.96224	AG04450-DS12270,hotspot,twopass,fdr0,01,merge,pks,bed	AG04450	lung
1.38639	0.0839701	0.326704	0.189053	-0.0438413	0.697248	UW,Fetal_Lung_Left,ChromatinAccessibility,H-23887,DS17674,hotspot,twopass,fdr0,01,merge,pks,wig	Fetal_Lung_Left	fetal_lung
1.35835	0.0841074	0.306274	0.17731	-0.0412537	0.653801	UW,Fetal_Heart,ChromatinAccessibility,H-23468,DS15839,hotspot,twopass,fdr0,01,merge,pks,wig	Fetal_Heart	fetal_heart
1.42036	0.0849748	0.350912	0.20372	-0.0483788	0.750204	UW,Fetal_Intestine_Large,ChromatinAccessibility,H-23808,DS17422,hotspot,twopass,fdr0,01,merge,pks,wig	Fetal_Intestine_Large	fetal_intestine,_large
1.37242	0.0852102	0.316577	0.183925	-0.043917	0.67707	UW,Fetal_Muscle_Leg,ChromatinAccessibility,H-24297,DS19643,hotspot,twopass,fdr0,01,merge,pks,wig	Fetal_Muscle_Leg	fetal_muscle
2.15777	0.0853386	0.769076	0.447003	-0.10705	1.6452	UW,Fetal_Lung,ChromatinAccessibility,H-22727,DS12817,hotspot,twopass,fdr0,01,merge,pks,wig	Fetal_Lung	fetal_lung
1.39641	0.0857278	0.333902	0.194312	-0.0469503	0.714755	UW,Fetal_Stomach,ChromatinAccessibility,H-23758,DS17172,hotspot,twopass,fdr0,01,merge,pks,wig	Fetal_Stomach	fetal_stomach
1.43688	0.0863917	0.362472	0.211385	-0.0518431	0.776788	BJ-DS10081,hotspot,twopass,fdr0,01,merge,pks,bed	BJ	skin
1.38187	0.0870755	0.323436	0.18903	-0.0470627	0.693934	HepG2-all,fdr0,01,bed	HepG2	liver
1.37045	0.0876483	0.315136	0.184513	-0.0465091	0.676782	UW,Penis_Foreskin_Fibroblast_Primary_Cells,ChromatinAccessibility,skin02,DS18252,hotspot,twopass,fdr0,01,merge,pks,wig	Penis_Foreskin_Fibroblast_Primary_Cells	fibroblast
1.39408	0.0880286	0.332238	0.194759	-0.0494903	0.713966	UW,Fibroblasts_Fetal_Skin_Quadriceps_Right,ChromatinAccessibility,H-24259,DS19948,hotspot,twopass,fdr0,01,merge,pks,wig	Fibroblasts_Fetal_Skin_Quadriceps_Right	fibroblast
1.46409	0.0884675	0.381232	0.223789	-0.0573934	0.819858	HMVEC_dAd-DS12957,hg19,hotspot,twopass,fdr0,01,merge,pks,bed	HMVEC-dAd	blood_vessel
1.31646	0.0896867	0.274946	0.162014	-0.042601	0.592492	HMEC-all,fdr0,01,bed	HMEC	breast
1.40355	0.0905614	0.339003	0.200304	-0.0535926	0.731598	UW,Fetal_Muscle_Arm,ChromatinAccessibility,H-24198,DS19051,hotspot,twopass,fdr0,01,merge,pks,wig	Fetal_Muscle_Arm	fetal_muscle
2.45508	0.0909093	0.89816	0.531261	-0.143111	1.93943	UW,Fetal_Thymus,ChromatinAccessibility,H-23663,DS16841,hotspot,twopass,fdr0,01,merge,pks,wig	Fetal_Thymus	fetal_thymus
1.38806	0.0917709	0.327905	0.194472	-0.0532603	0.709071	UW,Fetal_Muscle_Leg,ChromatinAccessibility,H-23808,DS17429,hotspot,twopass,fdr0,01,merge,pks,wig	Fetal_Muscle_Leg	fetal_muscle
1.46858	0.0925361	0.384297	0.228453	-0.0634714	0.832066	wgEncodeOpenChromDnaseHelas3Ifna4hAlnAllReps,30000000,hotspot,twopass,fdr0,01,merge,pks,bed	HeLa-S3	cervix
1.40178	0.0925406	0.337742	0.200781	-0.0557877	0.731272	UW,H1_Derived_Mesenchymal_Stem_Cells,ChromatinAccessibility,DS20671,hotspot,twopass,fdr0,01,merge,pks,wig	H1_Derived_Mesenchymal_Stem_Cells	es_cell
1.45747	0.09282	0.376704	0.224135	-0.0625994	0.816008	UW,Mobilized_CD56_Primary_Cells,ChromatinAccessibility,RO_01689,DS16376,hotspot,twopass,fdr0,01,merge,pks,wig	Mobilized_CD56_Primary_Cells	blood
1.36654	0.0940486	0.312282	0.186502	-0.0532617	0.677825	UW,Fetal_Muscle_Arm,ChromatinAccessibility,H-23808,DS17432,hotspot,twopass,fdr0,01,merge,pks,wig	Fetal_Muscle_Arm	fetal_muscle
1.47889	0.0941894	0.39129	0.233787	-0.0669331	0.849514	UW,Fetal_Intestine_Small,ChromatinAccessibility,H-23808,DS17425,hotspot,twopass,fdr0,01,merge,pks,wig	Fetal_Intestine_Small	fetal_intestine,_small
2.4301	0.0949353	0.887933	0.531722	-0.154242	1.93011	UW,Mobilized_CD34_Primary_Cells,ChromatinAccessibility,RO_00738,DS13199,hotspot,twopass,fdr0,01,merge,pks,wig	Mobilized_CD34_Primary_Cells	blood
2.23523	0.095246	0.804346	0.48212	-0.14061	1.7493	UW,Fetal_Kidney_Left,ChromatinAccessibility,H-23589,DS16446,hotspot,twopass,fdr0,01,merge,pks,wig	Fetal_Kidney_Left	fetal_kidney
1.41378	0.095481	0.346264	0.207696	-0.06082	0.753348	HVMF-DS13981,hotspot,twopass,fdr0,01,merge,pks,bed	HVMF	connective
2.4279	0.0955108	0.887028	0.532104	-0.155897	1.92995	BJ-DS10081,hotspot,twopass,fdr0,01,merge,pks,bed	BJ	skin
1.36388	0.0958881	0.310334	0.186373	-0.054957	0.675626	UW,Fetal_Lung_Left,ChromatinAccessibility,H-23744,DS17105,hotspot,twopass,fdr0,01,merge,pks,wig	Fetal_Lung_Left	fetal_lung
1.38148	0.0961809	0.323156	0.194244	-0.0575629	0.703875	UW,Fetal_Renal_Cortex,ChromatinAccessibility,H-23914,DS17756,hotspot,twopass,fdr0,01,merge,pks,wig	Fetal_Renal_Cortex	fetal_renal_cortex
1.39271	0.0990001	0.331251	0.200792	-0.0623017	0.724803	UW,Fibroblasts_Fetal_Skin_Back,ChromatinAccessibility,H-24218,DS19233,hotspot,twopass,fdr0,01,merge,pks,wig	Fibroblasts_Fetal_Skin_Back	fibroblast
1.33913	0.0991706	0.292019	0.177101	-0.0550981	0.639136	UW,Fetal_Kidney_Left,ChromatinAccessibility,H-23640,DS16805,hotspot,twopass,fdr0,01,merge,pks,wig	Fetal_Kidney_Left	fetal_kidney
1.40623	0.100508	0.340914	0.207571	-0.065925	0.747753	HMVEC_dBlAd-DS13337,hotspot,twopass,fdr0,01,merge,pks,bed	HMVEC-dBl-Ad	blood_vessel
1.38106	0.101803	0.322854	0.197322	-0.0638977	0.709606	UW,Fetal_Stomach,ChromatinAccessibility,H-24125,DS18821,hotspot,twopass,fdr0,01,merge,pks,wig	Fetal_Stomach	fetal_stomach
2.07332	0.102296	0.729152	0.446286	-0.145569	1.60387	UW,Fetal_Heart,ChromatinAccessibility,H-23468,DS15839,hotspot,twopass,fdr0,01,merge,pks,wig	Fetal_Heart	fetal_heart
1.36582	0.103594	0.311753	0.191533	-0.063651	0.687157	UW,Fetal_Stomach,ChromatinAccessibility,H-24401,DS20349,hotspot,twopass,fdr0,01,merge,pks,wig	Fetal_Stomach	fetal_stomach
1.39196	0.104834	0.33071	0.203909	-0.0689507	0.730371	UW,Fetal_Intestine_Small,ChromatinAccessibility,H-23640,DS16712,hotspot,twopass,fdr0,01,merge,pks,wig	Fetal_Intestine_Small	fetal_intestine,_small
1.35949	0.105071	0.307109	0.189486	-0.064283	0.678501	UW,Fetal_Adrenal_Gland,ChromatinAccessibility,H-24409,DS20343,hotspot,twopass,fdr0,01,merge,pks,wig	Fetal_Adrenal_Gland	fetal_adrenal_gland
2.36147	0.106138	0.859286	0.531803	-0.183047	1.90162	UW,Mobilized_CD34_Primary_Cells,ChromatinAccessibility,RO_01492,DS14206,hotspot,twopass,fdr0,01,merge,pks,wig	Mobilized_CD34_Primary_Cells	blood
2.35739	0.106783	0.857554	0.53171	-0.184598	1.89971	HPF-DS13390,hotspot,twopass,fdr0,01,merge,pks,bed	HPF	lung
1.35603	0.10716	0.30456	0.18904	-0.0659582	0.675079	wgEncodeOpenChromDnaseProgfibAlnAllReps,30000000,hotspot,twopass,fdr0,01,merge,pks,bed	ProgFib	skin
2.17473	0.10717	0.776904	0.482236	-0.168279	1.72209	UW,Fetal_Spleen,ChromatinAccessibility,H-23399,DS17448,hotspot,twopass,fdr0,01,merge,pks,wig	Fetal_Spleen	fetal_spleen
2.17643	0.107172	0.777688	0.482725	-0.168453	1.72383	UW,IMR90,ChromatinAccessibility,DS13219,hotspot,twopass,fdr0,01,merge,pks,wig	IMR90	lung
1.39632	0.107203	0.333837	0.207237	-0.072348	0.740022	wgEncodeOpenChromDnaseGm19238AlnAllReps,30000000,hotspot,twopass,fdr0,01,merge,pks,bed	GM19238	blood
2.35347	0.107516	0.855891	0.531789	-0.186414	1.8982	UW,Mobilized_CD34_Primary_Cells,ChromatinAccessibility,RO_01508,DS11202,hotspot,twopass,fdr0,01,merge,pks,wig	Mobilized_CD34_Primary_Cells	blood
2.34989	0.108128	0.854367	0.531765	-0.187891	1.89663	AG04449-DS12319,hotspot,twopass,fdr0,01,merge,pks,bed	AG04449	skin
1.34282	0.108549	0.294772	0.183688	-0.0652554	0.6548	UW,Fetal_Renal_Pelvis_Right,ChromatinAccessibility,H-23871,DS17548,hotspot,twopass,fdr0,01,merge,pks,wig	Fetal_Renal_Pelvis_Right	fetal_renal_pelvis
2.16281	0.109266	0.771406	0.481677	-0.17268	1.71549	UW,Fetal_Renal_Pelvis,ChromatinAccessibility,H-24078,DS18431,hotspot,twopass,fdr0,01,merge,pks,wig	Fetal_Renal_Pelvis	fetal_renal_pelvis
1.33348	0.112998	0.287793	0.181589	-0.068121	0.643707	UW,Fetal_Muscle_Back,ChromatinAccessibility,H-23964,DS17850,hotspot,twopass,fdr0,01,merge,pks,wig	Fetal_Muscle_Back	fetal_muscle
2.31941	0.113088	0.841313	0.530977	-0.199401	1.88203	UW,Fetal_Muscle_Leg,ChromatinAccessibility,H-24143,DS18844,hotspot,twopass,fdr0,01,merge,pks,wig	Fetal_Muscle_Leg	fetal_muscle
2.14378	0.113892	0.762568	0.482351	-0.18284	1.70798	UW,Fetal_Intestine_Small,ChromatinAccessibility,H-23724,DS16975,hotspot,twopass,fdr0,01,merge,pks,wig	Fetal_Intestine_Small	fetal_intestine,_small
2.1405	0.114148	0.761039	0.481724	-0.183141	1.70522	UW,Fetal_Muscle_Arm,ChromatinAccessibility,H-24218,DS19053,hotspot,twopass,fdr0,01,merge,pks,wig	Fetal_Muscle_Arm	fetal_muscle
1.33149	0.114916	0.286302	0.181609	-0.0696515	0.642256	UW,Fetal_Muscle_Leg,ChromatinAccessibility,H-24244,DS19272,hotspot,twopass,fdr0,01,merge,pks,wig	Fetal_Muscle_Leg	fetal_muscle
1.36894	0.117079	0.314039	0.200388	-0.0787218	0.7068	UW,Fetal_Stomach,ChromatinAccessibility,H-24078,DS18389,hotspot,twopass,fdr0,01,merge,pks,wig	Fetal_Stomach	fetal_stomach
1.42895	0.118181	0.35694	0.228448	-0.090818	0.804698	UW,CD14_Primary_Cells,ChromatinAccessibility,RO_01701,DS17889,hotspot,twopass,fdr0,01,merge,pks,wig	CD14_Primary_Cells	blood
1.36647	0.118988	0.312233	0.200273	-0.0803025	0.704768	UW,Fetal_Muscle_Back,ChromatinAccessibility,H-24218,DS19117,hotspot,twopass,fdr0,01,merge,pks,wig	Fetal_Muscle_Back	fetal_muscle
1.33738	0.119114	0.290716	0.186535	-0.0748932	0.656324	UW,iPS_DF_19,11,ChromatinAccessibility,DS15153,hotspot,twopass,fdr0,01,merge,pks,wig	iPS_DF_19,11	ips_cell
1.34684	0.120121	0.297758	0.191575	-0.0777285	0.673245	UW,Fetal_Lung_Left,ChromatinAccessibility,H-24005,DS17959,hotspot,twopass,fdr0,01,merge,pks,wig	Fetal_Lung_Left	fetal_lung
1.34626	0.120271	0.297328	0.191376	-0.0777684	0.672425	UW,Fetal_Muscle_Arm,ChromatinAccessibility,H-24089,DS18452,hotspot,twopass,fdr0,01,merge,pks,wig	Fetal_Muscle_Arm	fetal_muscle
2.11257	0.120755	0.747905	0.482018	-0.19685	1.69266	UW,Fetal_Lung_Left,ChromatinAccessibility,H-24005,DS17959,hotspot,twopass,fdr0,01,merge,pks,wig	Fetal_Lung_Left	fetal_lung
2.27596	0.121253	0.822404	0.530743	-0.217852	1.86266	UW,Fetal_Renal_Pelvis,ChromatinAccessibility,H-24005,DS18088,hotspot,twopass,fdr0,01,merge,pks,wig	Fetal_Renal_Pelvis	fetal_renal_pelvis
2.55097	0.1217	0.936473	0.605083	-0.24949	2.12244	hTH2-DS7842,hotspot,twopass,fdr0,01,merge,pks,bed	Th2	blood
1.34417	0.122171	0.295774	0.19135	-0.0792717	0.670819	UW,Fetal_Kidney,ChromatinAccessibility,H-23663,DS16837,hotspot,twopass,fdr0,01,merge,pks,wig	Fetal_Kidney	fetal_kidney
1.319	0.122681	0.276877	0.179369	-0.0746864	0.62844	UW,Fetal_Muscle_Leg,ChromatinAccessibility,H-24409,DS20239,hotspot,twopass,fdr0,01,merge,pks,wig	Fetal_Muscle_Leg	fetal_muscle
2.09573	0.125245	0.739901	0.48261	-0.206014	1.68582	UW,Fetal_Intestine_Small,ChromatinAccessibility,H-23914,DS17763,hotspot,twopass,fdr0,01,merge,pks,wig	Fetal_Intestine_Small	fetal_intestine,_small
1.359	0.126673	0.306749	0.200837	-0.0868913	0.700389	HRE-DS10641,hotspot,twopass,fdr0,01,merge,pks,bed	HRE	epithelium
2.08571	0.127237	0.735108	0.48201	-0.209631	1.67985	UW,Fetal_Intestine_Large,ChromatinAccessibility,H-24005,DS17990,hotspot,twopass,fdr0,01,merge,pks,wig	Fetal_Intestine_Large	fetal_intestine,_large
1.30504	0.128608	0.266236	0.1752	-0.0771551	0.609627	UW,Fetal_Renal_Cortex_Left,ChromatinAccessibility,H-24232,DS19257,hotspot,twopass,fdr0,01,merge,pks,wig	Fetal_Renal_Cortex_Left	fetal_renal_cortex
1.36218	0.129124	0.309085	0.203672	-0.0901112	0.708282	wgEncodeOpenChromDnaseHepatocytesAlnAllReps,30000000,hotspot,twopass,fdr0,01,merge,pks,bed	Hepatocytes	liver
1.33055	0.130341	0.285592	0.188789	-0.0844341	0.655619	UW,Fetal_Renal_Cortex,ChromatinAccessibility,H-24078,DS18428,hotspot,twopass,fdr0,01,merge,pks,wig	Fetal_Renal_Cortex	fetal_renal_cortex
1.31405	0.132376	0.273115	0.181496	-0.0826174	0.628847	UW,Fetal_Renal_Cortex,ChromatinAccessibility,H-23769,DS17307,hotspot,twopass,fdr0,01,merge,pks,wig	Fetal_Renal_Cortex	fetal_renal_cortex
1.37255	0.132727	0.316668	0.21063	-0.0961665	0.729503	UW,Fetal_Muscle_Arm,ChromatinAccessibility,H-24078,DS18379,hotspot,twopass,fdr0,01,merge,pks,wig	Fetal_Muscle_Arm	fetal_muscle
2.22386	0.132887	0.799245	0.531833	-0.243148	1.84164	UW,IMR90,ChromatinAccessibility,DS11764,hotspot,twopass,fdr0,01,merge,pks,wig	IMR90	lung
1.33881	0.13333	0.291785	0.194381	-0.0892014	0.672771	UW,Fetal_Lung_Right,ChromatinAccessibility,H-23435,DS15632,hotspot,twopass,fdr0,01,merge,pks,wig	Fetal_Lung_Right	fetal_lung
1.33769	0.134597	0.290945	0.194454	-0.0901839	0.672074	UW,Fetal_Lung,ChromatinAccessibility,H-23419,DS15573,hotspot,twopass,fdr0,01,merge,pks,wig	Fetal_Lung	fetal_lung
1.33174	0.134616	0.286483	0.191481	-0.0888192	0.661786	UW,Fetal_Muscle_Trunk,ChromatinAccessibility,H-24507,DS20544,hotspot,twopass,fdr0,01,merge,pks,wig	Fetal_Muscle_Trunk	fetal_muscle,_trunk
2.05168	0.135712	0.718658	0.48169	-0.225454	1.66277	UW,Fetal_Renal_Pelvis_Right,ChromatinAccessibility,H-24169,DS18961,hotspot,twopass,fdr0,01,merge,pks,wig	Fetal_Renal_Pelvis_Right	fetal_renal_pelvis
2.05095	0.136413	0.718301	0.482314	-0.227033	1.66364	UW,Fetal_Lung_Left,ChromatinAccessibility,H-23604,DS16570,hotspot,twopass,fdr0,01,merge,pks,wig	Fetal_Lung_Left	fetal_lung
1.38539	0.137147	0.32598	0.219294	-0.103836	0.755796	AG04450-DS12270,hotspot,twopass,fdr0,01,merge,pks,bed	AG04450	lung
1.31427	0.137441	0.273281	0.18398	-0.0873188	0.633881	UW,Fetal_Muscle_Leg,ChromatinAccessibility,H-24198,DS19158,hotspot,twopass,fdr0,01,merge,pks,wig	Fetal_Muscle_Leg	fetal_muscle
2.20116	0.137497	0.788986	0.53124	-0.252244	1.83022	UW,H1_BMP4_Derived_Trophoblast_Cultured_Cells,ChromatinAccessibility,DS19317,hotspot,twopass,fdr0,01,merge,pks,wig	H1_BMP4_Derived_Trophoblast_Cultured_Cells	es_cell
2.04581	0.137773	0.715795	0.482298	-0.22951	1.6611	UW,Fetal_Stomach,ChromatinAccessibility,H-24507,DS20546,hotspot,twopass,fdr0,01,merge,pks,wig	Fetal_Stomach	fetal_stomach
1.35293	0.137905	0.30227	0.203735	-0.0970515	0.701591	UW,Fetal_Lung,ChromatinAccessibility,H-22676,DS12646,hotspot,twopass,fdr0,01,merge,pks,wig	Fetal_Lung	fetal_lung
2.19935	0.138113	0.788162	0.531517	-0.25361	1.82994	RWPE_AllReps,30000000,hotspot,twopass,fdr0,01,merge,pks,bed	RWPE1	prostate
1.33416	0.138238	0.288301	0.194485	-0.0928892	0.669492	UW,Fetal_Intestine_Small,ChromatinAccessibility,H-23887,DS17643,hotspot,twopass,fdr0,01,merge,pks,wig	Fetal_Intestine_Small	fetal_intestine,_small
1.33246	0.139382	0.287026	0.194186	-0.0935791	0.667631	UW,Fetal_Muscle_Leg,ChromatinAccessibility,H-24089,DS18456,hotspot,twopass,fdr0,01,merge,pks,wig	Fetal_Muscle_Leg	fetal_muscle
1.31143	0.140201	0.271118	0.183803	-0.0891368	0.631372	UW,Fetal_Muscle_Back,ChromatinAccessibility,H-24272,DS19384,hotspot,twopass,fdr0,01,merge,pks,wig	Fetal_Muscle_Back	fetal_muscle
1.35819	0.140533	0.306155	0.207731	-0.100997	0.713308	HMVEC_LBl-DS13372,hotspot,twopass,fdr0,01,merge,pks,bed	HMVEC-LBl	blood_vessel
1.34301	0.140905	0.294915	0.200291	-0.0976559	0.687487	UW,Fetal_Stomach,ChromatinAccessibility,H-23589,DS16530,hotspot,twopass,fdr0,01,merge,pks,wig	Fetal_Stomach	fetal_stomach
1.24633	0.141657	0.220202	0.149833	-0.0734706	0.513874	UW,Fetal_Muscle_Arm,ChromatinAccessibility,H-23914,DS17765,hotspot,twopass,fdr0,01,merge,pks,wig	Fetal_Muscle_Arm	fetal_muscle
1.33589	0.142597	0.289598	0.197517	-0.097536	0.676731	WERI_Rb1-DS13681,hotspot,twopass,fdr0,01,merge,pks,bed	WERI-Rb-1	eye
2.16797	0.145576	0.773791	0.531691	-0.268324	1.81591	AG10803-DS12384,hotspot,twopass,fdr0,01,merge,pks,bed	AG10803	skin
2.1654	0.145881	0.772605	0.531278	-0.268701	1.81391	UW,Fetal_Lung_Left,ChromatinAccessibility,H-23964,DS17835,hotspot,twopass,fdr0,01,merge,pks,wig	Fetal_Lung_Left	fetal_lung
2.01408	0.146056	0.700163	0.481674	-0.243918	1.64424	UW,Fetal_Renal_Cortex_Right,ChromatinAccessibility,H-24169,DS18928,hotspot,twopass,fdr0,01,merge,pks,wig	Fetal_Renal_Cortex_Right	fetal_renal_cortex
1.2934	0.146653	0.257276	0.177253	-0.090141	0.604692	UW,Fetal_Renal_Cortex,ChromatinAccessibility,H-24493,DS20568,hotspot,twopass,fdr0,01,merge,pks,wig	Fetal_Renal_Cortex	fetal_renal_cortex
1.30582	0.146891	0.26683	0.183945	-0.0937012	0.627362	UW,Fetal_Muscle_Upper_Trunk,ChromatinAccessibility,H-23887,DS17664,hotspot,twopass,fdr0,01,merge,pks,wig	Fetal_Muscle_Upper_Trunk	fetal_muscle,_upper_trunk
1.33664	0.147452	0.290162	0.200307	-0.102439	0.682763	wgEncodeOpenChromDnaseUrotsaUt189AlnAllReps,30000000,hotspot,twopass,fdr0,01,merge,pks,bed	Urothelia	urothelium
1.3243	0.147792	0.280885	0.194065	-0.0994828	0.661254	UW,Fetal_Brain,ChromatinAccessibility,H-23266,DS14718,hotspot,twopass,fdr0,01,merge,pks,wig	Fetal_Brain	fetal_brain
1.90864	0.147809	0.646389	0.446613	-0.228971	1.52175	UW,Fetal_Placenta,ChromatinAccessibility,H-23887,DS17639,hotspot,twopass,fdr0,01,merge,pks,wig	Fetal_Placenta	fetal_placenta
1.33609	0.148327	0.289745	0.200451	-0.103139	0.682628	UW,Fetal_Thymus,ChromatinAccessibility,H-23964,DS17876,hotspot,twopass,fdr0,01,merge,pks,wig	Fetal_Thymus	fetal_thymus
1.42574	0.148434	0.354694	0.245449	-0.126385	0.835773	UW,CD19_Primary_Cells,ChromatinAccessibility,RO_01689,DS17281,hotspot,twopass,fdr0,01,merge,pks,wig	CD19_Primary_Cells	blood
1.35581	0.14897	0.3044	0.210923	-0.109009	0.71781	UW,Fetal_Lung_Left,ChromatinAccessibility,H-23964,DS17835,hotspot,twopass,fdr0,01,merge,pks,wig	Fetal_Lung_Left	fetal_lung
1.31936	0.148999	0.277148	0.192054	-0.099277	0.653574	NHDF_Ad-DS12863,hotspot,twopass,fdr0,01,merge,pks,bed	NHDF-Ad	skin
1.90428	0.149205	0.644103	0.446567	-0.231168	1.51937	UW,Fetal_Kidney,ChromatinAccessibility,H-23524,DS16139,hotspot,twopass,fdr0,01,merge,pks,wig	Fetal_Kidney	fetal_kidney
1.31386	0.149366	0.272968	0.189327	-0.0981141	0.64405	UW,Penis_Foreskin_Fibroblast_Primary_Cells,ChromatinAccessibility,skin02,DS18256,hotspot,twopass,fdr0,01,merge,pks,wig	Penis_Foreskin_Fibroblast_Primary_Cells	fibroblast
1.35622	0.149374	0.304698	0.21134	-0.109527	0.718924	HPdLF-DS13573,hotspot,twopass,fdr0,01,merge,pks,bed	HPdLF	epithelium
1.31181	0.151046	0.271411	0.189025	-0.099078	0.641901	UW,iPS_DF_6,9,ChromatinAccessibility,DS15164,hotspot,twopass,fdr0,01,merge,pks,wig	iPS_DF_6,9	ips_cell
2.14465	0.151088	0.762978	0.531433	-0.27863	1.80459	UW,Mobilized_CD34_Primary_Cells,ChromatinAccessibility,RO_01701,DS17112,hotspot,twopass,fdr0,01,merge,pks,wig	Mobilized_CD34_Primary_Cells	blood
2.13823	0.152726	0.759978	0.531465	-0.281694	1.80165	UW,Fibroblasts_Fetal_Skin_Biceps_Right,ChromatinAccessibility,H-24259,DS19745,hotspot,twopass,fdr0,01,merge,pks,wig	Fibroblasts_Fetal_Skin_Biceps_Right	fibroblast
2.13836	0.15284	0.760037	0.531654	-0.282005	1.80208	AoAF-DS13523,hotspot,twopass,fdr0,01,merge,pks,bed	AoAF	blood_vessel
1.43349	0.152863	0.360109	0.251915	-0.133643	0.853862	GM06990-DS7748,hotspot,twopass,fdr0,01,merge,pks,bed	GM06990	blood
1.33856	0.15287	0.291594	0.203988	-0.108222	0.69141	UW,Mobilized_CD34_Primary_Cells,ChromatinAccessibility,RO_01535,DS12274,hotspot,twopass,fdr0,01,merge,pks,wig	Mobilized_CD34_Primary_Cells	blood
1.99196	0.153121	0.68912	0.482376	-0.256338	1.63458	UW,Fetal_Placenta,ChromatinAccessibility,H-24409,DS20346,hotspot,twopass,fdr0,01,merge,pks,wig	Fetal_Placenta	fetal_placenta
1.316	0.153473	0.274598	0.19238	-0.102467	0.651664	HIPEpiC-DS12684,hotspot,twopass,fdr0,01,merge,pks,bed	HIPEpiC	epithelium
1.29995	0.15348	0.262325	0.183785	-0.0978934	0.622543	UW,Fetal_Kidney_Right,ChromatinAccessibility,H-23435,DS15651,hotspot,twopass,fdr0,01,merge,pks,wig	Fetal_Kidney_Right	fetal_kidney
1.37461	0.154376	0.318169	0.223395	-0.119685	0.756023	UW,Fetal_Stomach,ChromatinAccessibility,H-23769,DS17325,hotspot,twopass,fdr0,01,merge,pks,wig	Fetal_Stomach	fetal_stomach
1.98049	0.156007	0.683345	0.481693	-0.260774	1.62746	UW,Fetal_Renal_Cortex,ChromatinAccessibility,H-24078,DS18428,hotspot,twopass,fdr0,01,merge,pks,wig	Fetal_Renal_Cortex	fetal_renal_cortex
1.37286	0.156165	0.316896	0.223467	-0.121099	0.754892	E_myoblast_AllReps,30000000,hotspot,twopass,fdr0,01,merge,pks,bed	E_myoblast	muscle
2.1232	0.156172	0.752923	0.530952	-0.287742	1.79359	wgEncodeOpenChromDnaseUrotsaAlnAllReps,30000000,hotspot,twopass,fdr0,01,merge,pks,bed	Urothelia	urothelium
2.12381	0.156591	0.753212	0.531692	-0.288905	1.79533	HAc-DS14765,hotspot,twopass,fdr0,01,merge,pks,bed	HAc	cerebellar
2.12097	0.157038	0.751873	0.531319	-0.289513	1.79326	UW,Fetal_Adrenal_Gland,ChromatinAccessibility,H-23769,DS17319,hotspot,twopass,fdr0,01,merge,pks,wig	Fetal_Adrenal_Gland	fetal_adrenal_gland
0.633124	0.157217	-0.45709	0.323147	-1.09046	0.176278	UW,Fetal_Thymus,ChromatinAccessibility,H-23964,DS17875,hotspot,twopass,fdr0,01,merge,pks,wig	Fetal_Thymus	fetal_thymus
1.87594	0.158373	0.629109	0.445998	-0.245047	1.50327	UW,Fetal_Renal_Pelvis,ChromatinAccessibility,H-24477,DS20448,hotspot,twopass,fdr0,01,merge,pks,wig	Fetal_Renal_Pelvis	fetal_renal_pelvis
1.34643	0.158727	0.297458	0.211058	-0.116216	0.711132	UW,H1_BMP4_Derived_Trophoblast_Cultured_Cells,ChromatinAccessibility,DS19317,hotspot,twopass,fdr0,01,merge,pks,wig	H1_BMP4_Derived_Trophoblast_Cultured_Cells	es_cell
1.97099	0.159098	0.678536	0.481877	-0.265942	1.62301	UW,Fetal_Lung_Left,ChromatinAccessibility,H-23744,DS17105,hotspot,twopass,fdr0,01,merge,pks,wig	Fetal_Lung_Left	fetal_lung
2.11307	0.159329	0.748143	0.531604	-0.293801	1.79009	wgEncodeOpenChromDnaseT47dAlnAllReps,30000000,hotspot,twopass,fdr0,01,merge,pks,bed	T-47D	breast
1.33178	0.159532	0.286515	0.203687	-0.112711	0.685741	UW,Fetal_Brain,ChromatinAccessibility,H-24381,DS20231,hotspot,twopass,fdr0,01,merge,pks,wig	Fetal_Brain	fetal_brain
1.30813	0.16104	0.268595	0.191637	-0.107014	0.644204	UW,Fetal_Lung,ChromatinAccessibility,H-23266,DS14751,hotspot,twopass,fdr0,01,merge,pks,wig	Fetal_Lung	fetal_lung
1.31861	0.161076	0.27658	0.197351	-0.110228	0.663389	UW,Fetal_Lung,ChromatinAccessibility,H-23284,DS14820,hotspot,twopass,fdr0,01,merge,pks,wig	Fetal_Lung	fetal_lung
2.32227	0.163756	0.842546	0.605039	-0.34333	2.02842	UW,CD4_Primary_Cells,ChromatinAccessibility,RO_01689,DS17329,hotspot,twopass,fdr0,01,merge,pks,wig	CD4_Primary_Cells	blood
1.95625	0.163923	0.671031	0.482063	-0.273812	1.61587	UW,Fetal_Intestine_Large,ChromatinAccessibility,H-23887,DS17647,hotspot,twopass,fdr0,01,merge,pks,wig	Fetal_Intestine_Large	fetal_intestine,_large
2.09332	0.164559	0.738753	0.531515	-0.303016	1.78052	HCF-DS12501,hotspot,twopass,fdr0,01,merge,pks,bed	HCF	heart
2.31505	0.165354	0.839433	0.605089	-0.346541	2.02541	UW,CD19_Primary_Cells,ChromatinAccessibility,RO_01689,DS17281,hotspot,twopass,fdr0,01,merge,pks,wig	CD19_Primary_Cells	blood
1.31434	0.166227	0.273336	0.197436	-0.113639	0.66031	UW,iPS_DF_19,7,ChromatinAccessibility,DS15148,hotspot,twopass,fdr0,01,merge,pks,wig	iPS_DF_19,7	ips_cell
1.39215	0.167192	0.330853	0.239526	-0.138617	0.800323	UW,CD4_Primary_Cells,ChromatinAccessibility,RO_01549,DS15947,hotspot,twopass,fdr0,01,merge,pks,wig	CD4_Primary_Cells	blood
1.33103	0.167214	0.285954	0.207031	-0.119828	0.691736	UW,Fetal_Muscle_Arm,ChromatinAccessibility,H-24143,DS18992,hotspot,twopass,fdr0,01,merge,pks,wig	Fetal_Muscle_Arm	fetal_muscle
1.2927	0.167913	0.256735	0.186183	-0.108183	0.621654	UW,Fetal_Renal_Pelvis,ChromatinAccessibility,H-24259,DS19386,hotspot,twopass,fdr0,01,merge,pks,wig	Fetal_Renal_Pelvis	fetal_renal_pelvis
1.31794	0.168764	0.276068	0.200604	-0.117116	0.669252	UW,Fetal_Intestine_Large,ChromatinAccessibility,H-23769,DS17313,hotspot,twopass,fdr0,01,merge,pks,wig	Fetal_Intestine_Large	fetal_intestine,_large
1.32232	0.170157	0.279387	0.203679	-0.119825	0.678598	UW,Fetal_Intestine_Large,ChromatinAccessibility,H-23914,DS17748,hotspot,twopass,fdr0,01,merge,pks,wig	Fetal_Intestine_Large	fetal_intestine,_large
2.2908	0.170887	0.828901	0.605321	-0.357527	2.01533	UW,CD19_Primary_Cells,ChromatinAccessibility,RO_01701,DS17440,hotspot,twopass,fdr0,01,merge,pks,wig	CD19_Primary_Cells	blood
1.30954	0.172539	0.269672	0.197694	-0.117808	0.657153	UW,Fibroblasts_Fetal_Skin_Quadriceps_Left,ChromatinAccessibility,H-24259,DS20046,hotspot,twopass,fdr0,01,merge,pks,wig	Fibroblasts_Fetal_Skin_Quadriceps_Left	fibroblast
1.92881	0.172897	0.656903	0.48197	-0.287758	1.60157	UW,Fetal_Lung_Left,ChromatinAccessibility,H-23833,DS17464,hotspot,twopass,fdr0,01,merge,pks,wig	Fetal_Lung_Left	fetal_lung
1.92846	0.173166	0.656721	0.482139	-0.288271	1.60171	UW,Fetal_Intestine_Small,ChromatinAccessibility,H-23864,DS17844,hotspot,twopass,fdr0,01,merge,pks,wig	Fetal_Intestine_Small	fetal_intestine,_small
1.33318	0.173703	0.287566	0.211383	-0.126745	0.701876	UW,IMR90,ChromatinAccessibility,DS11759,hotspot,twopass,fdr0,01,merge,pks,wig	IMR90	lung
1.33726	0.175914	0.290624	0.21473	-0.130246	0.711494	wgEncodeOpenChromDnaseUrotsaAlnAllReps,30000000,hotspot,twopass,fdr0,01,merge,pks,bed	Urothelia	urothelium
2.05064	0.176873	0.718152	0.531789	-0.324154	1.76046	HL60-DS11809,hotspot,twopass,fdr0,01,merge,pks,bed	HL-60	blood
1.40537	0.177038	0.340299	0.252086	-0.15379	0.834388	UW,Fetal_Intestine_Large,ChromatinAccessibility,H-23855,DS17502,hotspot,twopass,fdr0,01,merge,pks,wig	Fetal_Intestine_Large	fetal_intestine,_large
1.33711	0.177041	0.29051	0.215205	-0.131292	0.712313	AG04449-DS12319,hotspot,twopass,fdr0,01,merge,pks,bed	AG04449	skin
1.28974	0.178057	0.254438	0.188925	-0.115856	0.624731	UW,H1,ChromatinAccessibility,DS18873,hotspot,twopass,fdr0,01,merge,pks,wig	H1	es_cell
1.28013	0.178898	0.24696	0.183729	-0.113149	0.607069	UW,Fetal_Renal_Cortex_Left,ChromatinAccessibility,H-23871,DS17550,hotspot,twopass,fdr0,01,merge,pks,wig	Fetal_Renal_Cortex_Left	fetal_renal_cortex
1.29791	0.179552	0.260758	0.194286	-0.120042	0.641559	UW,Fetal_Thymus,ChromatinAccessibility,H-24078,DS18382,hotspot,twopass,fdr0,01,merge,pks,wig	Fetal_Thymus	fetal_thymus
2.03761	0.180515	0.711776	0.531505	-0.329973	1.75353	UW,Fibroblasts_Fetal_Skin_Back,ChromatinAccessibility,H-24218,DS19233,hotspot,twopass,fdr0,01,merge,pks,wig	Fibroblasts_Fetal_Skin_Back	fibroblast
2.03781	0.180785	0.711877	0.53191	-0.330667	1.75442	HMF-DS13363,hotspot,twopass,fdr0,01,merge,pks,bed	HMF	breast
1.27748	0.182837	0.244886	0.183839	-0.115438	0.60521	UW,Fetal_Renal_Pelvis_Right,ChromatinAccessibility,H-24111,DS18663,hotspot,twopass,fdr0,01,merge,pks,wig	Fetal_Renal_Pelvis_Right	fetal_renal_pelvis
2.22997	0.184825	0.801987	0.604797	-0.383415	1.98739	wgEncodeOpenChromDnaseCllAlnAllReps,30000000,hotspot,twopass,fdr0,01,merge,pks,bed	CLL	blood
2.0211	0.185505	0.703641	0.531454	-0.338008	1.74529	UW,Mobilized_CD34_Primary_Cells,ChromatinAccessibility,RO_01492,DS12774,hotspot,twopass,fdr0,01,merge,pks,wig	Mobilized_CD34_Primary_Cells	blood
1.29805	0.186314	0.260866	0.197392	-0.126023	0.647755	UW,Fetal_Intestine_Small,ChromatinAccessibility,H-23744,DS17092,hotspot,twopass,fdr0,01,merge,pks,wig	Fetal_Intestine_Small	fetal_intestine,_small
1.29592	0.188594	0.25922	0.197163	-0.127219	0.645659	UW,Fetal_Lung_Right,ChromatinAccessibility,H-23758,DS17162,hotspot,twopass,fdr0,01,merge,pks,wig	Fetal_Lung_Right	fetal_lung
1.3006	0.188754	0.262827	0.199979	-0.129131	0.654785	UW,Fetal_Kidney,ChromatinAccessibility,H-23914,DS17753,hotspot,twopass,fdr0,01,merge,pks,wig	Fetal_Kidney	fetal_kidney
2.21471	0.188813	0.79512	0.605069	-0.390814	1.98105	UW,CD4_Primary_Cells,ChromatinAccessibility,RO_01701,DS17881,hotspot,twopass,fdr0,01,merge,pks,wig	CD4_Primary_Cells	blood
2.00833	0.189042	0.697303	0.530908	-0.343276	1.73788	UW,H9,ChromatinAccessibility,DS18522,hotspot,twopass,fdr0,01,merge,pks,wig	H9	es_cell
1.33349	0.18938	0.287803	0.219292	-0.14201	0.717615	HMVEC_LLy-DS13185,hotspot,twopass,fdr0,01,merge,pks,bed	HMVEC-LLy	blood_vessel
1.87476	0.192148	0.628479	0.481869	-0.315985	1.57294	UW,Fetal_Lung,ChromatinAccessibility,H-22934B,DS13507,hotspot,twopass,fdr0,01,merge,pks,wig	Fetal_Lung	fetal_lung
1.28262	0.19407	0.248908	0.191669	-0.126764	0.624579	UW,Fetal_Lung_Left,ChromatinAccessibility,H-23604,DS16570,hotspot,twopass,fdr0,01,merge,pks,wig	Fetal_Lung_Left	fetal_lung
1.26553	0.194699	0.23549	0.181593	-0.120432	0.591412	UW,Fetal_Heart,ChromatinAccessibility,H-23663,DS16819,hotspot,twopass,fdr0,01,merge,pks,wig	Fetal_Heart	fetal_heart
1.98637	0.196017	0.686308	0.530795	-0.354049	1.72667	wgEncodeOpenChromDnaseGm12891AlnAllReps,30000000,hotspot,twopass,fdr0,01,merge,pks,bed	GM12891	blood
1.9876	0.196076	0.686928	0.531344	-0.354506	1.72836	UW,Fibroblasts_Fetal_Skin_Biceps_Right,ChromatinAccessibility,H-24259,DS19761,hotspot,twopass,fdr0,01,merge,pks,wig	Fibroblasts_Fetal_Skin_Biceps_Right	fibroblast
1.98397	0.197442	0.685098	0.531548	-0.356736	1.72693	UW,H1_Derived_Mesenchymal_Stem_Cells,ChromatinAccessibility,DS20671,hotspot,twopass,fdr0,01,merge,pks,wig	H1_Derived_Mesenchymal_Stem_Cells	es_cell
1.98081	0.198082	0.683505	0.531069	-0.35739	1.7244	wgEncodeOpenChromDnaseGm19238AlnAllReps,30000000,hotspot,twopass,fdr0,01,merge,pks,bed	GM19238	blood
2.17199	0.199239	0.775644	0.604215	-0.408617	1.9599	UW,CD14_Primary_Cells,ChromatinAccessibility,RO_01689,DS17391,hotspot,twopass,fdr0,01,merge,pks,wig	CD14_Primary_Cells	blood
1.30514	0.199501	0.266308	0.20757	-0.14053	0.673145	UW,Fibroblasts_Fetal_Skin_Biceps_Left,ChromatinAccessibility,H-24259,DS19857,hotspot,twopass,fdr0,01,merge,pks,wig	Fibroblasts_Fetal_Skin_Biceps_Left	fibroblast
1.85356	0.200794	0.617107	0.482381	-0.32836	1.56257	UW,Fetal_Placenta,ChromatinAccessibility,H-24272,DS19391,hotspot,twopass,fdr0,01,merge,pks,wig	Fetal_Placenta	fetal_placenta
1.76632	0.202896	0.568896	0.446773	-0.306779	1.44457	LNCap-all,fdr0,01,bed	LNCaP	prostate
1.27548	0.203404	0.243321	0.191303	-0.131633	0.618276	UW,Fetal_Spinal_Cord,ChromatinAccessibility,H-24409,DS20351,hotspot,twopass,fdr0,01,merge,pks,wig	Fetal_Spinal_Cord	fetal_spinal_cord
1.27456	0.204891	0.242599	0.191363	-0.132473	0.61767	UW,Fetal_Muscle_Arm,ChromatinAccessibility,H-24244,DS19270,hotspot,twopass,fdr0,01,merge,pks,wig	Fetal_Muscle_Arm	fetal_muscle
1.8414	0.204999	0.610527	0.481702	-0.333609	1.55466	UW,Fetal_Muscle_Upper_Trunk,ChromatinAccessibility,H-23887,DS17664,hotspot,twopass,fdr0,01,merge,pks,wig	Fetal_Muscle_Upper_Trunk	fetal_muscle,_upper_trunk
1.27956	0.205047	0.246518	0.194522	-0.134745	0.62778	UW,iPS_DF_4,7,ChromatinAccessibility,DS15169,hotspot,twopass,fdr0,01,merge,pks,wig	iPS_DF_4,7	ips_cell
1.95863	0.205622	0.672243	0.531126	-0.368763	1.71325	wgEncodeOpenChromDnaseStellateAlnAllReps,30000000,hotspot,twopass,fdr0,01,merge,pks,bed	Stellate	liver
2.14907	0.205736	0.765037	0.604591	-0.419962	1.95004	UW,CD56_Primary_Cells,ChromatinAccessibility,RO_01679,DS17189,hotspot,twopass,fdr0,01,merge,pks,wig	CD56_Primary_Cells	blood
1.26928	0.206613	0.238448	0.188805	-0.131609	0.608505	UW,Fetal_Muscle_Leg,ChromatinAccessibility,H-24259,DS19291,hotspot,twopass,fdr0,01,merge,pks,wig	Fetal_Muscle_Leg	fetal_muscle
1.28348	0.207582	0.249578	0.19804	-0.13858	0.637737	UW,Penis_Foreskin_Melanocyte_Primary_Cells,ChromatinAccessibility,skin01,DS18601,hotspot,twopass,fdr0,01,merge,pks,wig	Penis_Foreskin_Melanocyte_Primary_Cells	skin
1.26797	0.208302	0.237414	0.188686	-0.132411	0.607239	UW,Fetal_Muscle_Leg,ChromatinAccessibility,H-24111,DS18471,hotspot,twopass,fdr0,01,merge,pks,wig	Fetal_Muscle_Leg	fetal_muscle
1.95059	0.208721	0.668133	0.531492	-0.373591	1.70986	UW,Fetal_Intestine_Small,ChromatinAccessibility,H-23640,DS16712,hotspot,twopass,fdr0,01,merge,pks,wig	Fetal_Intestine_Small	fetal_intestine,_small
1.2535	0.20915	0.225941	0.179903	-0.126668	0.578551	hESCT0-DS11909,hotspot,twopass,fdr0,01,merge,pks,bed	hESCT0	es_cell
1.94651	0.209878	0.666038	0.531173	-0.37506	1.70714	UW,Fetal_Lung,ChromatinAccessibility,H-22676,DS12646,hotspot,twopass,fdr0,01,merge,pks,wig	Fetal_Lung	fetal_lung
1.28075	0.209909	0.247446	0.197354	-0.139368	0.634261	UW,Fetal_Intestine_Large,ChromatinAccessibility,H-23744,DS17094,hotspot,twopass,fdr0,01,merge,pks,wig	Fetal_Intestine_Large	fetal_intestine,_large
1.30158	0.211829	0.263577	0.211106	-0.150191	0.677344	UW,Fibroblasts_Fetal_Skin_Quadriceps_Right,ChromatinAccessibility,H-24259,DS19943,hotspot,twopass,fdr0,01,merge,pks,wig	Fibroblasts_Fetal_Skin_Quadriceps_Right	fibroblast
1.26427	0.214103	0.234495	0.188749	-0.135454	0.604443	UW,Fetal_Renal_Cortex_Right,ChromatinAccessibility,H-23871,DS17545,hotspot,twopass,fdr0,01,merge,pks,wig	Fetal_Renal_Cortex_Right	fetal_renal_cortex
1.93043	0.21527	0.657745	0.53078	-0.382584	1.69807	UW,Fetal_Muscle_Arm,ChromatinAccessibility,H-24198,DS19051,hotspot,twopass,fdr0,01,merge,pks,wig	Fetal_Muscle_Arm	fetal_muscle
1.92626	0.217237	0.655578	0.531302	-0.385774	1.69693	UW,Mobilized_CD34_Primary_Cells,ChromatinAccessibility,RO_01480,DS12771,hotspot,twopass,fdr0,01,merge,pks,wig	Mobilized_CD34_Primary_Cells	blood
1.81144	0.217538	0.594124	0.481813	-0.350229	1.53848	UW,Fetal_Stomach,ChromatinAccessibility,H-23964,DS17878,hotspot,twopass,fdr0,01,merge,pks,wig	Fetal_Stomach	fetal_stomach
1.2906	0.218238	0.255106	0.207196	-0.150999	0.661211	UW,Fetal_Brain,ChromatinAccessibility,H-23284,DS14803,hotspot,twopass,fdr0,01,merge,pks,wig	Fetal_Brain	fetal_brain
1.91828	0.220256	0.651429	0.531412	-0.390138	1.693	HAh-DS15192,hotspot,twopass,fdr0,01,merge,pks,bed	HA-h	brain_hippocampus
1.27325	0.221825	0.241574	0.197737	-0.145991	0.629138	HFF_MyC-DS15079,hotspot,twopass,fdr0,01,merge,pks,bed	HFF-Myc	foreskin
1.25924	0.222006	0.23051	0.188755	-0.13945	0.600469	UW,Fetal_Muscle_Leg,ChromatinAccessibility,H-24279,DS19436,hotspot,twopass,fdr0,01,merge,pks,wig	Fetal_Muscle_Leg	fetal_muscle
1.29313	0.223412	0.257065	0.211141	-0.156771	0.670901	HCF-DS12501,hotspot,twopass,fdr0,01,merge,pks,bed	HCF	heart
1.90732	0.224223	0.645699	0.531276	-0.395602	1.687	UW,Mobilized_CD34_Primary_Cells,ChromatinAccessibility,RO_01535,DS12274,hotspot,twopass,fdr0,01,merge,pks,wig	Mobilized_CD34_Primary_Cells	blood
1.28054	0.224281	0.247284	0.203489	-0.151554	0.646122	wgEncodeOpenChromDnasePanisletsAlnAllReps,30000000,hotspot,twopass,fdr0,01,merge,pks,bed	PanIslets	pancreas
1.27735	0.229597	0.244784	0.203749	-0.154565	0.644132	UW,Fetal_Stomach,ChromatinAccessibility,H-23887,DS17659,hotspot,twopass,fdr0,01,merge,pks,wig	Fetal_Stomach	fetal_stomach
1.89036	0.230315	0.636767	0.530839	-0.403677	1.67721	wgEncodeOpenChromDnaseH9esAlnAllReps,30000000,hotspot,twopass,fdr0,01,merge,pks,bed	H9ES	es_cell
1.31466	0.231218	0.273582	0.228512	-0.174303	0.721466	AG09319-DS12291,hotspot,twopass,fdr0,01,merge,pks,bed	AG09319	gingival
1.88866	0.231516	0.635868	0.531456	-0.405786	1.67752	UW,Fetal_Intestine_Large,ChromatinAccessibility,H-23758,DS17157,hotspot,twopass,fdr0,01,merge,pks,wig	Fetal_Intestine_Large	fetal_intestine,_large
1.3632	0.231934	0.309833	0.259189	-0.198178	0.817844	hTH2-DS7842,hotspot,twopass,fdr0,01,merge,pks,bed	Th2	blood
1.26905	0.234272	0.238272	0.200325	-0.154365	0.630909	UW,Fetal_Kidney_Left,ChromatinAccessibility,H-23589,DS16446,hotspot,twopass,fdr0,01,merge,pks,wig	Fetal_Kidney_Left	fetal_kidney
1.31947	0.235124	0.277228	0.233502	-0.180435	0.734891	UW,Fetal_Thymus,ChromatinAccessibility,H-24401,DS20335,hotspot,twopass,fdr0,01,merge,pks,wig	Fetal_Thymus	fetal_thymus
1.22614	0.23556	0.203872	0.171876	-0.133005	0.540749	LNCap-all,fdr0,01,bed	LNCaP	prostate
1.28081	0.240368	0.247491	0.210798	-0.165673	0.660655	UW,Fetal_Brain,ChromatinAccessibility,H-22510,DS11872,hotspot,twopass,fdr0,01,merge,pks,wig	Fetal_Brain	fetal_brain
2.03124	0.240992	0.708645	0.604382	-0.475944	1.89323	wgEncodeOpenChromDnaseHelas3Ifna4hAlnAllReps,30000000,hotspot,twopass,fdr0,01,merge,pks,bed	HeLa-S3	cervix
1.85893	0.243203	0.620003	0.531271	-0.421288	1.66129	UW,Fibroblasts_Fetal_Skin_Quadriceps_Right,ChromatinAccessibility,H-24259,DS19948,hotspot,twopass,fdr0,01,merge,pks,wig	Fibroblasts_Fetal_Skin_Quadriceps_Right	fibroblast
1.27222	0.245345	0.240764	0.207246	-0.165438	0.646965	UW,Fetal_Brain,ChromatinAccessibility,H-22510,DS11877,hotspot,twopass,fdr0,01,merge,pks,wig	Fetal_Brain	fetal_brain
1.28244	0.246881	0.248767	0.214832	-0.172305	0.669838	wgEncodeOpenChromDnaseHuh7AlnAllReps,30000000,hotspot,twopass,fdr0,01,merge,pks,bed	Huh-7	liver
1.24376	0.248028	0.218142	0.188842	-0.15199	0.588273	UW,Fetal_Lung_Right,ChromatinAccessibility,H-24005,DS17954,hotspot,twopass,fdr0,01,merge,pks,wig	Fetal_Lung_Right	fetal_lung
1.25039	0.249725	0.223455	0.194136	-0.157053	0.603962	UW,Fetal_Muscle_Back,ChromatinAccessibility,H-24111,DS18468,hotspot,twopass,fdr0,01,merge,pks,wig	Fetal_Muscle_Back	fetal_muscle
0.676456	0.25018	-0.390888	0.339929	-1.05715	0.275373	wgEncodeOpenChromDnaseCllAlnAllReps,30000000,hotspot,twopass,fdr0,01,merge,pks,bed	CLL	blood
1.24729	0.250458	0.220974	0.192279	-0.155893	0.597841	UW,Penis_Foreskin_Keratinocyte_Primary_Cells,ChromatinAccessibility,skin01,DS18692,hotspot,twopass,fdr0,01,merge,pks,wig	Penis_Foreskin_Keratinocyte_Primary_Cells	skin
1.66806	0.251051	0.511663	0.445778	-0.362061	1.38539	UW,Fetal_Muscle_Lower_Limb_Skeletal,ChromatinAccessibility,H-24042,DS18174,hotspot,twopass,fdr0,01,merge,pks,wig	Fetal_Muscle_Lower_Limb_Skeletal	fetal_muscle,_lower_limb
1.83912	0.251817	0.609289	0.531689	-0.432823	1.6514	UW,Fetal_Intestine_Small,ChromatinAccessibility,H-23769,DS17317,hotspot,twopass,fdr0,01,merge,pks,wig	Fetal_Intestine_Small	fetal_intestine,_small
1.25774	0.252408	0.22932	0.200363	-0.163392	0.622032	UW,Fetal_Heart,ChromatinAccessibility,H-22662,DS12531,hotspot,twopass,fdr0,01,merge,pks,wig	Fetal_Heart	fetal_heart
1.26203	0.254261	0.232725	0.204134	-0.167377	0.632827	UW,IMR90,ChromatinAccessibility,DS13229,hotspot,twopass,fdr0,01,merge,pks,wig	IMR90	lung
1.27128	0.255586	0.240028	0.211128	-0.173783	0.653839	UW,Fibroblasts_Fetal_Skin_Biceps_Left,ChromatinAccessibility,H-24259,DS19867,hotspot,twopass,fdr0,01,merge,pks,wig	Fibroblasts_Fetal_Skin_Biceps_Left	fibroblast
1.28185	0.257111	0.248302	0.219107	-0.181148	0.677752	UW,Mobilized_CD34_Primary_Cells,ChromatinAccessibility,RO_01701,DS17112,hotspot,twopass,fdr0,01,merge,pks,wig	Mobilized_CD34_Primary_Cells	blood
1.81738	0.261069	0.597397	0.531555	-0.444451	1.63925	HAEpiC-DS12663,hotspot,twopass,fdr0,01,merge,pks,bed	HAEpiC	epithelium
1.81277	0.262639	0.594855	0.531038	-0.445979	1.63569	UW,Fetal_Intestine_Large,ChromatinAccessibility,H-23914,DS17748,hotspot,twopass,fdr0,01,merge,pks,wig	Fetal_Intestine_Large	fetal_intestine,_large
1.96265	0.264368	0.674295	0.604138	-0.509816	1.85841	UW,CD14_Primary_Cells,ChromatinAccessibility,RO_01701,DS17889,hotspot,twopass,fdr0,01,merge,pks,wig	CD14_Primary_Cells	blood
1.80809	0.264396	0.592273	0.530682	-0.447863	1.63241	UW,Fetal_Muscle_Back,ChromatinAccessibility,H-24244,DS19283,hotspot,twopass,fdr0,01,merge,pks,wig	Fetal_Muscle_Back	fetal_muscle
1.95889	0.266607	0.67238	0.605251	-0.513912	1.85867	UW,Mobilized_CD56_Primary_Cells,ChromatinAccessibility,RO_01689,DS16376,hotspot,twopass,fdr0,01,merge,pks,wig	Mobilized_CD56_Primary_Cells	blood
1.26395	0.266772	0.234238	0.210925	-0.179175	0.647652	BE_2_C-DS14625,hotspot,twopass,fdr0,01,merge,pks,bed	BE2_C	brain
1.80268	0.26681	0.589274	0.530668	-0.450834	1.62938	UW,Fetal_Muscle_Back,ChromatinAccessibility,H-24078,DS18377,hotspot,twopass,fdr0,01,merge,pks,wig	Fetal_Muscle_Back	fetal_muscle
1.27432	0.269207	0.242415	0.219401	-0.187612	0.672441	UW,Mobilized_CD34_Primary_Cells,ChromatinAccessibility,RO_01517,DS14129,hotspot,twopass,fdr0,01,merge,pks,wig	Mobilized_CD34_Primary_Cells	blood
1.26139	0.271032	0.232214	0.210971	-0.18129	0.645718	UW,Fetal_Intestine_Small,ChromatinAccessibility,H-24111,DS18495,hotspot,twopass,fdr0,01,merge,pks,wig	Fetal_Intestine_Small	fetal_intestine,_small
1.78762	0.274317	0.580886	0.531375	-0.46061	1.62238	UW,Fetal_Intestine_Large,ChromatinAccessibility,H-23769,DS17313,hotspot,twopass,fdr0,01,merge,pks,wig	Fetal_Intestine_Large	fetal_intestine,_large
1.7871	0.274528	0.580596	0.531344	-0.460838	1.62203	HUVEC-all,fdr0,01,bed	HUVEC	blood_vessel
1.27669	0.27459	0.244273	0.22358	-0.193944	0.68249	Ishikawa_E_AllReps,30000000,hotspot,twopass,fdr0,01,merge,pks,bed	Ishikawa	uterus
1.23922	0.276329	0.21448	0.197023	-0.171685	0.600644	UW,Fetal_Muscle_Back,ChromatinAccessibility,H-24279,DS19441,hotspot,twopass,fdr0,01,merge,pks,wig	Fetal_Muscle_Back	fetal_muscle
1.9196	0.280738	0.652118	0.604561	-0.532823	1.83706	HMVEC_dLyAd-DS13261,hotspot,twopass,fdr0,01,merge,pks,bed	HMVEC-dLy-Ad	blood_vessel
1.23305	0.280782	0.209493	0.194233	-0.171204	0.59019	UW,Fetal_Heart,ChromatinAccessibility,H-23604,DS16582,hotspot,twopass,fdr0,01,merge,pks,wig	Fetal_Heart	fetal_heart
1.76956	0.282193	0.570732	0.530714	-0.469467	1.61093	UW,Fetal_Thymus,ChromatinAccessibility,H-23964,DS17876,hotspot,twopass,fdr0,01,merge,pks,wig	Fetal_Thymus	fetal_thymus
1.76968	0.282411	0.570796	0.531013	-0.46999	1.61158	UW,Fetal_Lung,ChromatinAccessibility,H-23284,DS14820,hotspot,twopass,fdr0,01,merge,pks,wig	Fetal_Lung	fetal_lung
0.336241	0.282902	-1.08993	1.015	-3.07932	0.899467	UW,Fetal_Intestine_Small,ChromatinAccessibility,H-23941,DS17808,hotspot,twopass,fdr0,01,merge,pks,wig	Fetal_Intestine_Small	fetal_intestine,_small
1.76718	0.283679	0.569387	0.531099	-0.471568	1.61034	UW,Fetal_Intestine_Large,ChromatinAccessibility,H-24111,DS18499,hotspot,twopass,fdr0,01,merge,pks,wig	Fetal_Intestine_Large	fetal_intestine,_large
1.24049	0.283711	0.215509	0.201031	-0.178512	0.60953	HNPCEpiC-DS12467,hotspot,twopass,fdr0,01,merge,pks,bed	HNPCEpiC	epithelium
1.21659	0.286493	0.19605	0.183938	-0.164469	0.556569	UW,Fetal_Lung_Right,ChromatinAccessibility,H-23964,DS17831,hotspot,twopass,fdr0,01,merge,pks,wig	Fetal_Lung_Right	fetal_lung
1.76024	0.286747	0.565453	0.5308	-0.474915	1.60582	UW,Fetal_Stomach,ChromatinAccessibility,H-23589,DS16530,hotspot,twopass,fdr0,01,merge,pks,wig	Fetal_Stomach	fetal_stomach
1.25755	0.286889	0.229166	0.215185	-0.192597	0.65093	Jurkat-DS12659,hotspot,twopass,fdr0,01,merge,pks,bed	Jurkat	blood
1.22797	0.289775	0.20536	0.193989	-0.174859	0.58558	UW,Fetal_Renal_Cortex,ChromatinAccessibility,H-24259,DS19388,hotspot,twopass,fdr0,01,merge,pks,wig	Fetal_Renal_Cortex	fetal_renal_cortex
1.66396	0.290212	0.5092	0.481442	-0.434426	1.45283	UW,Fetal_Renal_Pelvis,ChromatinAccessibility,H-23790,DS17381,hotspot,twopass,fdr0,01,merge,pks,wig	Fetal_Renal_Pelvis	fetal_renal_pelvis
1.2403	0.290628	0.215357	0.203793	-0.184077	0.61479	UW,Fetal_Intestine_Large,ChromatinAccessibility,H-24111,DS18499,hotspot,twopass,fdr0,01,merge,pks,wig	Fetal_Intestine_Large	fetal_intestine,_large
1.75057	0.291673	0.559943	0.531023	-0.480863	1.60075	UW,iPS_DF_19,7,ChromatinAccessibility,DS15148,hotspot,twopass,fdr0,01,merge,pks,wig	iPS_DF_19,7	ips_cell
1.74705	0.293007	0.557931	0.530581	-0.482007	1.59787	UW,Fetal_Renal_Cortex_Left,ChromatinAccessibility,H-24169,DS18931,hotspot,twopass,fdr0,01,merge,pks,wig	Fetal_Renal_Cortex_Left	fetal_renal_cortex
1.88579	0.293827	0.634348	0.604278	-0.550037	1.81873	UW,Fetal_Thymus,ChromatinAccessibility,H-24401,DS20335,hotspot,twopass,fdr0,01,merge,pks,wig	Fetal_Thymus	fetal_thymus
1.74464	0.294579	0.55655	0.530993	-0.484197	1.5973	UW,Fetal_Lung,ChromatinAccessibility,H-23419,DS15573,hotspot,twopass,fdr0,01,merge,pks,wig	Fetal_Lung	fetal_lung
1.21529	0.294816	0.194983	0.186121	-0.169814	0.559779	UW,Fetal_Renal_Pelvis_Left,ChromatinAccessibility,H-24232,DS19238,hotspot,twopass,fdr0,01,merge,pks,wig	Fetal_Renal_Pelvis_Left	fetal_renal_pelvis
0.345624	0.295033	-1.0624	1.01457	-3.05097	0.926158	wgEncodeOpenChromDnase8988tAlnAllReps,30000000,hotspot,twopass,fdr0,01,merge,pks,bed	8988T	liver
1.20383	0.295213	0.185504	0.177219	-0.161844	0.532853	UW,Fetal_Renal_Pelvis,ChromatinAccessibility,H-24477,DS20448,hotspot,twopass,fdr0,01,merge,pks,wig	Fetal_Renal_Pelvis	fetal_renal_pelvis
1.59272	0.296719	0.465441	0.44604	-0.408798	1.33968	hTH1-all,fdr0,01,bed	Th1	blood
1.74049	0.297413	0.554165	0.53183	-0.488221	1.59655	HIPEpiC-DS12684,hotspot,twopass,fdr0,01,merge,pks,bed	HIPEpiC	epithelium
1.54636	0.298438	0.435905	0.419224	-0.385775	1.25758	wgEncodeOpenChromDnaseFibroblAlnAllReps,30000000,hotspot,twopass,fdr0,01,merge,pks,bed	Fibrobl	skin
1.21986	0.306088	0.198734	0.194178	-0.181854	0.579323	UW,Fetal_Muscle_Arm,ChromatinAccessibility,H-23964,DS17848,hotspot,twopass,fdr0,01,merge,pks,wig	Fetal_Muscle_Arm	fetal_muscle
0.754559	0.30657	-0.281622	0.27544	-0.821485	0.25824	UW,Fetal_Thymus,ChromatinAccessibility,H-23589,DS16490,hotspot,twopass,fdr0,01,merge,pks,wig	Fetal_Thymus	fetal_thymus
1.71937	0.307847	0.541958	0.531461	-0.499706	1.58362	UW,Mobilized_CD34_Primary_Cells,ChromatinAccessibility,RO_01549,DS12734,hotspot,twopass,fdr0,01,merge,pks,wig	Mobilized_CD34_Primary_Cells	blood
1.21418	0.310908	0.194066	0.191515	-0.181304	0.569436	UW,Fetal_Lung_Left,ChromatinAccessibility,H-24089,DS18421,hotspot,twopass,fdr0,01,merge,pks,wig	Fetal_Lung_Left	fetal_lung
0.749383	0.312008	-0.288505	0.285361	-0.847812	0.270803	CMK-DS12393,hotspot,twopass,fdr0,01,merge,pks,bed	CMK	blood
1.21964	0.31359	0.198558	0.197037	-0.187635	0.584751	UW,Fetal_Renal_Cortex_Right,ChromatinAccessibility,H-24169,DS18928,hotspot,twopass,fdr0,01,merge,pks,wig	Fetal_Renal_Cortex_Right	fetal_renal_cortex
1.23516	0.316931	0.211203	0.211038	-0.20243	0.624837	CD34-DS16814,hg19,hotspot,twopass,fdr0,01,merge,pks,bed	CD34+	blood
1.61762	0.31769	0.480959	0.481336	-0.462459	1.42438	UW,Fetal_Renal_Cortex,ChromatinAccessibility,H-24493,DS20568,hotspot,twopass,fdr0,01,merge,pks,wig	Fetal_Renal_Cortex	fetal_renal_cortex
1.69945	0.317716	0.530303	0.530748	-0.509962	1.57057	UW,Fetal_Muscle_Upper_Limb_Skeletal,ChromatinAccessibility,H-23887,DS17661,hotspot,twopass,fdr0,01,merge,pks,wig	Fetal_Muscle_Upper_Limb_Skeletal	fetal_muscle
1.69625	0.318904	0.528421	0.530164	-0.510701	1.56754	UW,Fetal_Kidney,ChromatinAccessibility,H-23914,DS17753,hotspot,twopass,fdr0,01,merge,pks,wig	Fetal_Kidney	fetal_kidney
1.20913	0.321375	0.189897	0.191499	-0.185441	0.565236	UW,Fetal_Heart,ChromatinAccessibility,H-23744,DS19431,hotspot,twopass,fdr0,01,merge,pks,wig	Fetal_Heart	fetal_heart
1.25356	0.322111	0.225988	0.228241	-0.221364	0.673339	UW,H1,ChromatinAccessibility,DS19100,hotspot,twopass,fdr0,01,merge,pks,wig	H1	es_cell
1.69265	0.32216	0.526296	0.531597	-0.515634	1.56823	NHDF_Ad-DS12863,hotspot,twopass,fdr0,01,merge,pks,bed	NHDF-Ad	skin
1.81594	0.32359	0.596602	0.604395	-0.588011	1.78122	UW,Fetal_Thymus,ChromatinAccessibility,H-23769,DS17323,hotspot,twopass,fdr0,01,merge,pks,wig	Fetal_Thymus	fetal_thymus
1.25284	0.323942	0.225416	0.228527	-0.222496	0.673329	UW,Mobilized_CD34_Primary_Cells,ChromatinAccessibility,RO_00738,DS13199,hotspot,twopass,fdr0,01,merge,pks,wig	Mobilized_CD34_Primary_Cells	blood
1.68553	0.32505	0.522078	0.530495	-0.517693	1.56185	UW,Fetal_Muscle_Leg,ChromatinAccessibility,H-24089,DS18456,hotspot,twopass,fdr0,01,merge,pks,wig	Fetal_Muscle_Leg	fetal_muscle
1.68579	0.325435	0.522235	0.531077	-0.518676	1.56315	wgEncodeOpenChromDnaseHuh75AlnAllReps,30000000,hotspot,twopass,fdr0,01,merge,pks,bed	Huh-7,5	liver
0.368662	0.325455	-0.997875	1.01481	-2.98691	0.991158	UW,Fetal_Heart,ChromatinAccessibility,H-23524,DS16146,hotspot,twopass,fdr0,01,merge,pks,wig	Fetal_Heart	fetal_heart
1.68466	0.325663	0.521564	0.530644	-0.518499	1.56163	UW,Fetal_Lung_Right,ChromatinAccessibility,H-23758,DS17162,hotspot,twopass,fdr0,01,merge,pks,wig	Fetal_Lung_Right	fetal_lung
1.6831	0.326309	0.52064	0.530413	-0.518969	1.56025	UW,Fetal_Brain,ChromatinAccessibility,H-23266,DS14718,hotspot,twopass,fdr0,01,merge,pks,wig	Fetal_Brain	fetal_brain
1.2158	0.329451	0.1954	0.200365	-0.197315	0.588114	UW,Fetal_Heart,ChromatinAccessibility,H-23500,DS16018,hotspot,twopass,fdr0,01,merge,pks,wig	Fetal_Heart	fetal_heart
1.22821	0.3303	0.205558	0.211151	-0.208299	0.619415	NHA-DS12800,hotspot,twopass,fdr0,01,merge,pks,bed	NH-A	nervous
1.20167	0.330989	0.183708	0.188976	-0.186685	0.554101	UW,Fetal_Lung_Right,ChromatinAccessibility,H-23640,DS16790,hotspot,twopass,fdr0,01,merge,pks,wig	Fetal_Lung_Right	fetal_lung
1.2224	0.333285	0.200814	0.207556	-0.205995	0.607624	HRCE-DS10666,hotspot,twopass,fdr0,01,merge,pks,bed	HRCEpiC	epithelium
0.375731	0.334835	-0.978882	1.01499	-2.96827	1.01051	UW,Fetal_Intestine_Large,ChromatinAccessibility,H-23744,DS17094,hotspot,twopass,fdr0,01,merge,pks,wig	Fetal_Intestine_Large	fetal_intestine,_large
1.20911	0.335655	0.189881	0.197221	-0.196671	0.576434	UW,Fetal_Lung_Left,ChromatinAccessibility,H-23435,DS15637,hotspot,twopass,fdr0,01,merge,pks,wig	Fetal_Lung_Left	fetal_lung
1.66511	0.336634	0.509892	0.530675	-0.53023	1.55002	UW,Fetal_Muscle_Leg,ChromatinAccessibility,H-24218,DS19115,hotspot,twopass,fdr0,01,merge,pks,wig	Fetal_Muscle_Leg	fetal_muscle
1.22952	0.337291	0.20662	0.215334	-0.215435	0.628675	HAsp-DS14790,hotspot,twopass,fdr0,01,merge,pks,bed	HA-sp	spinal_cord
1.66188	0.338791	0.507949	0.531018	-0.532847	1.54874	UW,iPS_DF_4,7,ChromatinAccessibility,DS15169,hotspot,twopass,fdr0,01,merge,pks,wig	iPS_DF_4,7	ips_cell
1.65771	0.340803	0.505435	0.530596	-0.534533	1.5454	UW,Fetal_Muscle_Back,ChromatinAccessibility,H-24089,DS18454,hotspot,twopass,fdr0,01,merge,pks,wig	Fetal_Muscle_Back	fetal_muscle
0.381451	0.342313	-0.963772	1.01492	-2.95301	1.02547	UW,Fetal_Heart,ChromatinAccessibility,H-23500,DS16018,hotspot,twopass,fdr0,01,merge,pks,wig	Fetal_Heart	fetal_heart
1.23544	0.344659	0.211424	0.22373	-0.227086	0.649935	UW,Mobilized_CD34_Primary_Cells,ChromatinAccessibility,RO_01562,DS13196,hotspot,twopass,fdr0,01,merge,pks,wig	Mobilized_CD34_Primary_Cells	blood
1.20444	0.345196	0.186016	0.197062	-0.200225	0.572257	UW,Fetal_Kidney_Right,ChromatinAccessibility,H-24089,DS18463,hotspot,twopass,fdr0,01,merge,pks,wig	Fetal_Kidney_Right	fetal_kidney
1.64788	0.346333	0.499489	0.530397	-0.54009	1.53907	UW,Fetal_Spinal_Cord,ChromatinAccessibility,H-24493,DS20530,hotspot,twopass,fdr0,01,merge,pks,wig	Fetal_Spinal_Cord	fetal_spinal_cord
1.63572	0.353696	0.492084	0.530581	-0.547854	1.53202	UW,Fetal_Stomach,ChromatinAccessibility,H-24401,DS20349,hotspot,twopass,fdr0,01,merge,pks,wig	Fetal_Stomach	fetal_stomach
1.63338	0.355643	0.490651	0.531181	-0.550464	1.53177	UW,Fetal_Intestine_Large,ChromatinAccessibility,H-23524,DS16164,hotspot,twopass,fdr0,01,merge,pks,wig	Fetal_Intestine_Large	fetal_intestine,_large
1.19637	0.355923	0.179289	0.194211	-0.201366	0.559943	UW,Fetal_Muscle_Arm,ChromatinAccessibility,H-24259,DS19295,hotspot,twopass,fdr0,01,merge,pks,wig	Fetal_Muscle_Arm	fetal_muscle
1.21005	0.356596	0.190664	0.206823	-0.214709	0.596036	UW,Fetal_Renal_Cortex_Left,ChromatinAccessibility,H-24169,DS18931,hotspot,twopass,fdr0,01,merge,pks,wig	Fetal_Renal_Cortex_Left	fetal_renal_cortex
1.74341	0.357576	0.555845	0.604184	-0.628355	1.74004	UW,H1,ChromatinAccessibility,DS19100,hotspot,twopass,fdr0,01,merge,pks,wig	H1	es_cell
0.394574	0.359577	-0.929949	1.01504	-2.91942	1.05953	Hela-all,fdr0,01,bed	HeLa-S3	cervix
1.55302	0.360375	0.440199	0.481275	-0.503101	1.3835	UW,Fetal_Muscle_Arm,ChromatinAccessibility,H-24005,DS18080,hotspot,twopass,fdr0,01,merge,pks,wig	Fetal_Muscle_Arm	fetal_muscle
1.62362	0.362268	0.484661	0.531979	-0.558018	1.52734	UW,Penis_Foreskin_Keratinocyte_Primary_Cells,ChromatinAccessibility,skin01,DS18692,hotspot,twopass,fdr0,01,merge,pks,wig	Penis_Foreskin_Keratinocyte_Primary_Cells	skin
1.7285	0.365293	0.547251	0.60448	-0.63753	1.73203	UW,Mobilized_CD34_Primary_Cells,ChromatinAccessibility,RO_01536,DS12339,hotspot,twopass,fdr0,01,merge,pks,wig	Mobilized_CD34_Primary_Cells	blood
1.22939	0.366177	0.206518	0.228536	-0.241412	0.654448	GM12864-DS12431,hotspot,twopass,fdr0,01,merge,pks,bed	GM12864	blood
1.72024	0.369207	0.542462	0.604105	-0.641584	1.72651	UW,Fetal_Stomach,ChromatinAccessibility,H-23769,DS17325,hotspot,twopass,fdr0,01,merge,pks,wig	Fetal_Stomach	fetal_stomach
1.60848	0.370211	0.475293	0.530414	-0.564318	1.5149	UW,Fetal_Muscle_Arm,ChromatinAccessibility,H-24111,DS18473,hotspot,twopass,fdr0,01,merge,pks,wig	Fetal_Muscle_Arm	fetal_muscle
1.22699	0.370772	0.204564	0.228556	-0.243406	0.652534	UW,Mobilized_CD34_Primary_Cells,ChromatinAccessibility,RO_01492,DS14206,hotspot,twopass,fdr0,01,merge,pks,wig	Mobilized_CD34_Primary_Cells	blood
1.20406	0.371068	0.185697	0.207605	-0.221208	0.592602	HBMEC-DS13817,hotspot,twopass,fdr0,01,merge,pks,bed	HBMEC	blood_vessel
0.403613	0.371314	-0.907298	1.01486	-2.89642	1.08183	wgEncodeOpenChromDnaseUrotsaUt189AlnAllReps,30000000,hotspot,twopass,fdr0,01,merge,pks,bed	Urothelia	urothelium
1.49017	0.371466	0.398892	0.446322	-0.475899	1.27368	UW,Fetal_Intestine_Large,ChromatinAccessibility,H-23964,DS17841,hotspot,twopass,fdr0,01,merge,pks,wig	Fetal_Intestine_Large	fetal_intestine,_large
0.405258	0.373753	-0.903232	1.01548	-2.89357	1.0871	UW,Penis_Foreskin_Keratinocyte_Primary_Cells,ChromatinAccessibility,skin02,DS18718,hotspot,twopass,fdr0,01,merge,pks,wig	Penis_Foreskin_Keratinocyte_Primary_Cells	skin
1.59706	0.377438	0.468166	0.530423	-0.571463	1.50779	UW,Fetal_Kidney,ChromatinAccessibility,H-23663,DS16837,hotspot,twopass,fdr0,01,merge,pks,wig	Fetal_Kidney	fetal_kidney
1.7022	0.378682	0.531923	0.604232	-0.652373	1.71622	UW,Fetal_Thymus,ChromatinAccessibility,H-23833,DS17474,hotspot,twopass,fdr0,01,merge,pks,wig	Fetal_Thymus	fetal_thymus
1.20403	0.379718	0.185671	0.21137	-0.228614	0.599956	UW,Penis_Foreskin_Melanocyte_Primary_Cells,ChromatinAccessibility,skin01,DS18590,hotspot,twopass,fdr0,01,merge,pks,wig	Penis_Foreskin_Melanocyte_Primary_Cells	skin
1.59046	0.381601	0.464026	0.530345	-0.57545	1.5035	UW,Fetal_Muscle_Back,ChromatinAccessibility,H-24409,DS20244,hotspot,twopass,fdr0,01,merge,pks,wig	Fetal_Muscle_Back	fetal_muscle
1.20692	0.381745	0.188073	0.215017	-0.233361	0.609506	UW,Mobilized_CD34_Primary_Cells,ChromatinAccessibility,RO_01520,DS12785,hotspot,twopass,fdr0,01,merge,pks,wig	Mobilized_CD34_Primary_Cells	blood
0.411917	0.382498	-0.886934	1.01561	-2.87753	1.10366	UW,Penis_Foreskin_Keratinocyte_Primary_Cells,ChromatinAccessibility,skin01,DS18695,hotspot,twopass,fdr0,01,merge,pks,wig	Penis_Foreskin_Keratinocyte_Primary_Cells	skin
1.1813	0.384071	0.166619	0.191424	-0.208572	0.541809	UW,Fetal_Muscle_Arm,ChromatinAccessibility,H-24272,DS19380,hotspot,twopass,fdr0,01,merge,pks,wig	Fetal_Muscle_Arm	fetal_muscle
1.51826	0.385573	0.417563	0.481243	-0.525674	1.3608	UW,Fetal_Renal_Cortex,ChromatinAccessibility,H-23833,DS17455,hotspot,twopass,fdr0,01,merge,pks,wig	Fetal_Renal_Cortex	fetal_renal_cortex
1.20091	0.385746	0.183079	0.211077	-0.230631	0.596789	UW,Fibroblasts_Fetal_Skin_Biceps_Right,ChromatinAccessibility,H-24259,DS19761,hotspot,twopass,fdr0,01,merge,pks,wig	Fibroblasts_Fetal_Skin_Biceps_Right	fibroblast
1.58373	0.386501	0.459785	0.530942	-0.580862	1.50043	UW,Fetal_Muscle_Arm,ChromatinAccessibility,H-23808,DS17432,hotspot,twopass,fdr0,01,merge,pks,wig	Fetal_Muscle_Arm	fetal_muscle
1.19323	0.386595	0.176667	0.204048	-0.223268	0.576601	UW,Mobilized_CD34_Primary_Cells,ChromatinAccessibility,RO_01549,DS12734,hotspot,twopass,fdr0,01,merge,pks,wig	Mobilized_CD34_Primary_Cells	blood
0.415203	0.3868	-0.878988	1.01566	-2.86968	1.11171	UW,Penis_Foreskin_Melanocyte_Primary_Cells,ChromatinAccessibility,skin01,DS18601,hotspot,twopass,fdr0,01,merge,pks,wig	Penis_Foreskin_Melanocyte_Primary_Cells	skin
1.20887	0.387401	0.189685	0.219457	-0.24045	0.619821	RPTEC-DS14061,hotspot,twopass,fdr0,01,merge,pks,bed	RPTEC	epithelium
1.51358	0.390069	0.414477	0.482235	-0.530703	1.35966	HSMM-all,fdr0,01,bed	HSMM	muscle
1.19434	0.391193	0.177595	0.207118	-0.228356	0.583546	wgEncodeOpenChromDnaseHuh75AlnAllReps,30000000,hotspot,twopass,fdr0,01,merge,pks,bed	Huh-7,5	liver
1.67815	0.391689	0.517694	0.604389	-0.666908	1.7023	wgEncodeOpenChromDnaseGm19239AlnAllReps,30000000,hotspot,twopass,fdr0,01,merge,pks,bed	GM19239	blood
1.19403	0.392288	0.177331	0.20729	-0.228957	0.583619	NT2_D1-DS14575,hg19,hotspot,twopass,fdr0,01,merge,pks,bed	NT2-D1	testis
0.420113	0.392851	-0.867232	1.01495	-2.85653	1.12207	UW,Fetal_Brain,ChromatinAccessibility,H-24297,DS20226,hotspot,twopass,fdr0,01,merge,pks,wig	Fetal_Brain	fetal_brain
1.19681	0.39435	0.179662	0.210932	-0.233764	0.593088	UW,H1_BMP4_Derived_Mesendoderm_Cultured_Cells,ChromatinAccessibility,DS18732,hotspot,twopass,fdr0,01,merge,pks,wig	H1_BMP4_Derived_Mesendoderm_Cultured_Cells	es_cell
1.17745	0.394452	0.163353	0.191825	-0.212625	0.53933	UW,H1_BMP4_Derived_Mesendoderm_Cultured_Cells,ChromatinAccessibility,DS19310,hotspot,twopass,fdr0,01,merge,pks,wig	H1_BMP4_Derived_Mesendoderm_Cultured_Cells	es_cell
1.21948	0.39574	0.198425	0.233646	-0.259522	0.656372	HGF-DS11752,hotspot,twopass,fdr0,01,merge,pks,bed	HGF	gingival
1.18535	0.397199	0.170037	0.200839	-0.223607	0.563681	HRPEpiC-DS12583,hotspot,twopass,fdr0,01,merge,pks,bed	HRPEpiC	epithelium
0.423271	0.397231	-0.859744	1.01555	-2.85023	1.13074	SAEC-DS10518,hotspot,twopass,fdr0,01,merge,pks,bed	SAEC	epithelium
1.17506	0.399076	0.16132	0.191303	-0.213633	0.536273	UW,Fetal_Renal_Cortex,ChromatinAccessibility,H-23941,DS17804,hotspot,twopass,fdr0,01,merge,pks,wig	Fetal_Renal_Cortex	fetal_renal_cortex
1.49802	0.401093	0.404143	0.481311	-0.539227	1.34751	HESC-all,fdr0,01,bed	HESC	es_cell
1.5608	0.401753	0.445201	0.530953	-0.595466	1.48587	UW,Fetal_Placenta,ChromatinAccessibility,H-23914,DS17744,hotspot,twopass,fdr0,01,merge,pks,wig	Fetal_Placenta	fetal_placenta
1.18431	0.405229	0.169161	0.203241	-0.22919	0.567513	UW,Fetal_Kidney_Left,ChromatinAccessibility,H-23758,DS17140,hotspot,twopass,fdr0,01,merge,pks,wig	Fetal_Kidney_Left	fetal_kidney
0.546268	0.406387	-0.604646	0.728253	-2.03202	0.822731	wgEncodeOpenChromDnasePhteAlnAllReps,30000000,hotspot,twopass,fdr0,01,merge,pks,bed	pHTE	epithelium
1.17935	0.409722	0.164966	0.200108	-0.227246	0.557177	UW,Fetal_Muscle_Leg,ChromatinAccessibility,H-24078,DS18386,hotspot,twopass,fdr0,01,merge,pks,wig	Fetal_Muscle_Leg	fetal_muscle
1.19674	0.411518	0.179602	0.2187	-0.249051	0.608255	UW,H1_Derived_Neuronal_Progenitor_Cultured_Cells,ChromatinAccessibility,DS20153,hotspot,twopass,fdr0,01,merge,pks,wig	H1_Derived_Neuronal_Progenitor_Cultured_Cells	es_cell
1.82041	0.411803	0.599061	0.729917	-0.831577	2.0297	UW,CD3_Primary_Cells,ChromatinAccessibility,CB1_1-3-2011,DS17702,hotspot,twopass,fdr0,01,merge,pks,wig	CD3_Primary_Cells	blood
1.54557	0.412045	0.43539	0.53077	-0.604919	1.4757	UW,iPS_DF_6,9,ChromatinAccessibility,DS15164,hotspot,twopass,fdr0,01,merge,pks,wig	iPS_DF_6,9	ips_cell
1.64163	0.412344	0.49569	0.604665	-0.689453	1.68083	HPdLF-DS13573,hotspot,twopass,fdr0,01,merge,pks,bed	HPdLF	epithelium
1.16023	0.412358	0.148617	0.181295	-0.206722	0.503956	UW,Fetal_Muscle_Back,ChromatinAccessibility,H-23914,DS17767,hotspot,twopass,fdr0,01,merge,pks,wig	Fetal_Muscle_Back	fetal_muscle
1.54341	0.413687	0.433994	0.530929	-0.606627	1.47461	wgEncodeOpenChromDnaseProgfibAlnAllReps,30000000,hotspot,twopass,fdr0,01,merge,pks,bed	ProgFib	skin
1.21552	0.414525	0.195173	0.239196	-0.27365	0.663997	HMVEC_dLyAd-DS13261,hotspot,twopass,fdr0,01,merge,pks,bed	HMVEC-dLy-Ad	blood_vessel
1.19124	0.415138	0.174996	0.21475	-0.245913	0.595906	UW,Fetal_Lung,ChromatinAccessibility,H-23284,DS14809,hotspot,twopass,fdr0,01,merge,pks,wig	Fetal_Lung	fetal_lung
1.5407	0.41517	0.432239	0.530466	-0.607474	1.47195	UW,Fetal_Heart,ChromatinAccessibility,H-23604,DS16582,hotspot,twopass,fdr0,01,merge,pks,wig	Fetal_Heart	fetal_heart
1.53518	0.418819	0.428647	0.530194	-0.610533	1.46783	UW,Fetal_Spinal_Cord,ChromatinAccessibility,H-24409,DS20351,hotspot,twopass,fdr0,01,merge,pks,wig	Fetal_Spinal_Cord	fetal_spinal_cord
1.62491	0.421922	0.48545	0.604477	-0.699326	1.67023	Ishikawa_T_AllReps,30000000,hotspot,twopass,fdr0,01,merge,pks,bed	Ishikawa	uterus
1.17258	0.426824	0.159204	0.200348	-0.233477	0.551886	UW,Fetal_Heart,ChromatinAccessibility,H-23524,DS16146,hotspot,twopass,fdr0,01,merge,pks,wig	Fetal_Heart	fetal_heart
0.56116	0.427246	-0.577749	0.727723	-2.00409	0.848588	UW,Fetal_Muscle_Back,ChromatinAccessibility,H-23914,DS17767,hotspot,twopass,fdr0,01,merge,pks,wig	Fetal_Muscle_Back	fetal_muscle
0.780838	0.428024	-0.247388	0.312131	-0.859164	0.364388	multi-tissue,master,ntypes,simple,hg19,bed	All	multi-tissue
1.61401	0.428451	0.478721	0.604564	-0.706225	1.66367	wgEncodeOpenChromDnaseAosmcSerumfreeAlnAllReps,30000000,hotspot,twopass,fdr0,01,merge,pks,bed	AoSMC	blood_vessel
1.61353	0.428833	0.478421	0.604685	-0.706762	1.6636	UW,IMR90,ChromatinAccessibility,DS11759,hotspot,twopass,fdr0,01,merge,pks,wig	IMR90	lung
0.449013	0.430148	-0.800703	1.01491	-2.78993	1.18852	UW,Fetal_Brain,ChromatinAccessibility,H-23548,DS16302,hotspot,twopass,fdr0,01,merge,pks,wig	Fetal_Brain	fetal_brain
1.20533	0.434396	0.186752	0.238907	-0.281506	0.65501	UW,Fetal_Thymus,ChromatinAccessibility,H-23663,DS16841,hotspot,twopass,fdr0,01,merge,pks,wig	Fetal_Thymus	fetal_thymus
1.165	0.439206	0.152724	0.197436	-0.234251	0.539698	UW,Fetal_Lung,ChromatinAccessibility,H-23399,DS15461,hotspot,twopass,fdr0,01,merge,pks,wig	Fetal_Lung	fetal_lung
1.18056	0.44009	0.165991	0.215003	-0.255414	0.587396	UW,Fibroblasts_Fetal_Skin_Upper_Back,ChromatinAccessibility,H-24259,DS19696,hotspot,twopass,fdr0,01,merge,pks,wig	Fibroblasts_Fetal_Skin_Upper_Back	fibroblast
1.16974	0.440855	0.156782	0.203415	-0.241912	0.555476	UW,Fetal_Renal_Pelvis_Left,ChromatinAccessibility,H-24169,DS18964,hotspot,twopass,fdr0,01,merge,pks,wig	Fetal_Renal_Pelvis_Left	fetal_renal_pelvis
1.18373	0.441445	0.168674	0.219127	-0.260814	0.598162	UW,Fibroblasts_Fetal_Skin_Scalp,ChromatinAccessibility,H-24259,DS19444,hotspot,twopass,fdr0,01,merge,pks,wig	Fibroblasts_Fetal_Skin_Scalp	fibroblast
0.457925	0.441834	-0.781051	1.01554	-2.77151	1.2094	UW,Breast_vHMEC,ChromatinAccessibility,RM035,DS18438,hotspot,twopass,fdr0,01,merge,pks,wig	Breast_vHMEC	breast
1.17241	0.443069	0.159062	0.207376	-0.247395	0.565518	UW,Fibroblasts_Fetal_Skin_Abdomen,ChromatinAccessibility,H-24259,DS19561,hotspot,twopass,fdr0,01,merge,pks,wig	Fibroblasts_Fetal_Skin_Abdomen	fibroblast
0.459767	0.444215	-0.777035	1.01561	-2.76763	1.21356	UW,Penis_Foreskin_Melanocyte_Primary_Cells,ChromatinAccessibility,skin01,DS18590,hotspot,twopass,fdr0,01,merge,pks,wig	Penis_Foreskin_Melanocyte_Primary_Cells	skin
1.19516	0.444333	0.178279	0.233076	-0.27855	0.635108	UW,Fetal_Renal_Pelvis,ChromatinAccessibility,H-24005,DS18088,hotspot,twopass,fdr0,01,merge,pks,wig	Fetal_Renal_Pelvis	fetal_renal_pelvis
1.50026	0.444582	0.405641	0.530611	-0.634357	1.44564	UW,Fetal_Muscle_Leg,ChromatinAccessibility,H-24297,DS19643,hotspot,twopass,fdr0,01,merge,pks,wig	Fetal_Muscle_Leg	fetal_muscle
1.18966	0.447125	0.173672	0.22845	-0.27409	0.621433	HPF-DS13390,hotspot,twopass,fdr0,01,merge,pks,bed	HPF	lung
1.16981	0.450088	0.156844	0.207667	-0.250183	0.563871	UW,Penis_Foreskin_Keratinocyte_Primary_Cells,ChromatinAccessibility,skin02,DS18714,hotspot,twopass,fdr0,01,merge,pks,wig	Penis_Foreskin_Keratinocyte_Primary_Cells	skin
1.20782	0.452556	0.188816	0.251365	-0.30386	0.681491	UW,H1_Derived_Neuronal_Progenitor_Cultured_Cells,ChromatinAccessibility,DS18739,hotspot,twopass,fdr0,01,merge,pks,wig	H1_Derived_Neuronal_Progenitor_Cultured_Cells	es_cell
1.16773	0.45453	0.155065	0.207338	-0.251317	0.561446	UW,CD20_Primary_Cells,ChromatinAccessibility,RO_01778,DS17371,hotspot,twopass,fdr0,01,merge,pks,wig	CD20_Primary_Cells	blood
0.468864	0.455643	-0.757442	1.01528	-2.7474	1.23251	UW,Fibroblasts_Fetal_Skin_Upper_Back,ChromatinAccessibility,H-24259,DS19696,hotspot,twopass,fdr0,01,merge,pks,wig	Fibroblasts_Fetal_Skin_Upper_Back	fibroblast
1.48036	0.459745	0.392282	0.530637	-0.647766	1.43233	UW,Fetal_Lung_Left,ChromatinAccessibility,H-24089,DS18421,hotspot,twopass,fdr0,01,merge,pks,wig	Fetal_Lung_Left	fetal_lung
1.5624	0.460481	0.446226	0.604597	-0.738785	1.63124	Jurkat-DS12659,hotspot,twopass,fdr0,01,merge,pks,bed	Jurkat	blood
1.47555	0.463218	0.389034	0.530338	-0.650429	1.4285	UW,Fetal_Renal_Cortex_Right,ChromatinAccessibility,H-23871,DS17545,hotspot,twopass,fdr0,01,merge,pks,wig	Fetal_Renal_Cortex_Right	fetal_renal_cortex
1.14869	0.463559	0.138621	0.189114	-0.232043	0.509285	wgEncodeOpenChromDnaseFibropAlnAllReps,30000000,hotspot,twopass,fdr0,01,merge,pks,bed	FibroP	skin
1.15057	0.463944	0.140262	0.191518	-0.235113	0.515636	UW,Fetal_Heart,ChromatinAccessibility,H-22727,DS12810,hotspot,twopass,fdr0,01,merge,pks,wig	Fetal_Heart	fetal_heart
1.55389	0.465759	0.440764	0.604286	-0.743636	1.62516	UW,Fibroblasts_Fetal_Skin_Scalp,ChromatinAccessibility,H-24259,DS19444,hotspot,twopass,fdr0,01,merge,pks,wig	Fibroblasts_Fetal_Skin_Scalp	fibroblast
1.1396	0.467277	0.130681	0.179775	-0.221677	0.48304	HSMM-all,fdr0,01,bed	HSMM	muscle
1.54906	0.469096	0.437651	0.604531	-0.747231	1.62253	UW,Mobilized_CD34_Primary_Cells,ChromatinAccessibility,RO_01527,DS11666,hotspot,twopass,fdr0,01,merge,pks,wig	Mobilized_CD34_Primary_Cells	blood
0.480351	0.470175	-0.733237	1.01529	-2.72321	1.25673	UW,Fibroblasts_Fetal_Skin_Biceps_Left,ChromatinAccessibility,H-24259,DS19867,hotspot,twopass,fdr0,01,merge,pks,wig	Fibroblasts_Fetal_Skin_Biceps_Left	fibroblast
1.18323	0.471392	0.168249	0.233609	-0.289624	0.626121	UW,Mobilized_CD34_Primary_Cells,ChromatinAccessibility,RO_01536,DS12339,hotspot,twopass,fdr0,01,merge,pks,wig	Mobilized_CD34_Primary_Cells	blood
1.1577	0.471445	0.146436	0.203346	-0.252123	0.544994	UW,Fetal_Brain,ChromatinAccessibility,H-23266,DS14717,hotspot,twopass,fdr0,01,merge,pks,wig	Fetal_Brain	fetal_brain
1.54378	0.471877	0.434236	0.603586	-0.748792	1.61726	UW,Fetal_Muscle_Arm,ChromatinAccessibility,H-24078,DS18379,hotspot,twopass,fdr0,01,merge,pks,wig	Fetal_Muscle_Arm	fetal_muscle
1.54154	0.474128	0.432785	0.604635	-0.752299	1.61787	HMVEC_LBl-DS13372,hotspot,twopass,fdr0,01,merge,pks,bed	HMVEC-LBl	blood_vessel
1.46149	0.474894	0.379456	0.53105	-0.661402	1.42031	UW,Fetal_Adrenal_Gland,ChromatinAccessibility,H-22662,DS12528,hotspot,twopass,fdr0,01,merge,pks,wig	Fetal_Adrenal_Gland	fetal_adrenal_gland
1.19661	0.476244	0.179493	0.251971	-0.31437	0.673357	PANC1-DS9955,hotspot,twopass,fdr0,01,merge,pks,bed	PANC-1	pancreas
1.45744	0.477725	0.376679	0.530558	-0.663215	1.41657	UW,Fetal_Muscle_Leg,ChromatinAccessibility,H-24198,DS19158,hotspot,twopass,fdr0,01,merge,pks,wig	Fetal_Muscle_Leg	fetal_muscle
1.16093	0.478686	0.149218	0.210636	-0.263629	0.562065	UW,Fetal_Brain,ChromatinAccessibility,H-24297,DS20226,hotspot,twopass,fdr0,01,merge,pks,wig	Fetal_Brain	fetal_brain
1.45571	0.478925	0.375492	0.530331	-0.663957	1.41494	UW,Fetal_Renal_Pelvis_Left,ChromatinAccessibility,H-23871,DS17553,hotspot,twopass,fdr0,01,merge,pks,wig	Fetal_Renal_Pelvis_Left	fetal_renal_pelvis
1.15722	0.481459	0.146021	0.207428	-0.260538	0.552579	WI_38_TAM-DS14323,hotspot,twopass,fdr0,01,merge,pks,bed	WI-38	embryonic_lung
1.52246	0.486862	0.420326	0.604518	-0.764529	1.60518	UW,Fibroblasts_Fetal_Skin_Biceps_Left,ChromatinAccessibility,H-24259,DS19857,hotspot,twopass,fdr0,01,merge,pks,wig	Fibroblasts_Fetal_Skin_Biceps_Left	fibroblast
1.4455	0.48735	0.368456	0.530512	-0.671348	1.40826	UW,Fetal_Lung_Right,ChromatinAccessibility,H-24005,DS17954,hotspot,twopass,fdr0,01,merge,pks,wig	Fetal_Lung_Right	fetal_lung
1.52128	0.487458	0.419553	0.604231	-0.764741	1.60385	UW,Fibroblasts_Fetal_Skin_Abdomen,ChromatinAccessibility,H-24259,DS19558,hotspot,twopass,fdr0,01,merge,pks,wig	Fibroblasts_Fetal_Skin_Abdomen	fibroblast
1.44222	0.490336	0.366187	0.53088	-0.674337	1.40671	UW,Fetal_Lung_Right,ChromatinAccessibility,H-24111,DS18492,hotspot,twopass,fdr0,01,merge,pks,wig	Fetal_Lung_Right	fetal_lung
0.497418	0.491523	-0.698324	1.01517	-2.68805	1.29141	NB4-DS12543,hotspot,twopass,fdr0,01,merge,pks,bed	NB4	blood
1.51531	0.491644	0.415623	0.60437	-0.768942	1.60019	wgEncodeOpenChromDnaseMcf7HypoxlacAlnAllReps,30000000,hotspot,twopass,fdr0,01,merge,pks,bed	MCF-7	breast
1.19215	0.497143	0.175759	0.258852	-0.331591	0.683109	UW,CD14_Primary_Cells,ChromatinAccessibility,RO_01689,DS17391,hotspot,twopass,fdr0,01,merge,pks,wig	CD14_Primary_Cells	blood
0.503822	0.499721	-0.685531	1.01571	-2.67632	1.30526	HAsp-DS14790,hotspot,twopass,fdr0,01,merge,pks,bed	HA-sp	spinal_cord
1.14771	0.50008	0.137767	0.204292	-0.262645	0.538179	HEEpiC-DS12763,hotspot,twopass,fdr0,01,merge,pks,bed	HEEpiC	epithelium
1.62142	0.507715	0.483305	0.729626	-0.946762	1.91337	UW,CD56_Primary_Cells,ChromatinAccessibility,RO_01701,DS17443,hotspot,twopass,fdr0,01,merge,pks,wig	CD56_Primary_Cells	blood
1.4197	0.508842	0.350449	0.530467	-0.689266	1.39016	UW,Fetal_Heart,ChromatinAccessibility,H-24042,DS19427,hotspot,twopass,fdr0,01,merge,pks,wig	Fetal_Heart	fetal_heart
1.14914	0.510296	0.139012	0.211144	-0.274829	0.552853	NHLF-DS12829,hotspot,twopass,fdr0,01,merge,pks,bed	NHLF	lung
1.48647	0.511915	0.396402	0.604402	-0.788226	1.58103	NHA-DS12800,hotspot,twopass,fdr0,01,merge,pks,bed	NH-A	nervous
1.37141	0.51223	0.315837	0.481922	-0.62873	1.2604	HSMM_D-all,fdr0,01,bed	HSMM	muscle
1.41256	0.514581	0.345401	0.529984	-0.693367	1.38417	UW,Fetal_Renal_Pelvis_Right,ChromatinAccessibility,H-23871,DS17548,hotspot,twopass,fdr0,01,merge,pks,wig	Fetal_Renal_Pelvis_Right	fetal_renal_pelvis
1.15043	0.514789	0.140137	0.215132	-0.281522	0.561795	UW,Breast_vHMEC,ChromatinAccessibility,RM035,DS18406,hotspot,twopass,fdr0,01,merge,pks,wig	Breast_vHMEC	breast
1.14103	0.517874	0.131935	0.204036	-0.267975	0.531844	K562-all,fdr0,01,bed	K562	blood
1.40728	0.519352	0.34166	0.530244	-0.697618	1.38094	UW,Fetal_Renal_Cortex_Left,ChromatinAccessibility,H-24111,DS18542,hotspot,twopass,fdr0,01,merge,pks,wig	Fetal_Renal_Cortex_Left	fetal_renal_cortex
1.40731	0.519513	0.341682	0.530483	-0.698065	1.38143	UW,Fetal_Heart,ChromatinAccessibility,H-22727,DS12810,hotspot,twopass,fdr0,01,merge,pks,wig	Fetal_Heart	fetal_heart
1.47486	0.520087	0.388564	0.604099	-0.795471	1.5726	wgEncodeOpenChromDnaseHuh7AlnAllReps,30000000,hotspot,twopass,fdr0,01,merge,pks,bed	Huh-7	liver
1.47285	0.521568	0.387197	0.604117	-0.796873	1.57127	BE_2_C-DS14625,hotspot,twopass,fdr0,01,merge,pks,bed	BE2_C	brain
1.40482	0.521644	0.339908	0.530431	-0.699738	1.37955	UW,Fetal_Muscle_Leg,ChromatinAccessibility,H-24244,DS19272,hotspot,twopass,fdr0,01,merge,pks,wig	Fetal_Muscle_Leg	fetal_muscle
0.521994	0.521963	-0.650098	1.01527	-2.64002	1.33983	HMVEC_dLyNeo-DS13150,hotspot,twopass,fdr0,01,merge,pks,bed	HMVEC-dLy-Neo	blood_vessel
1.4688	0.524096	0.384449	0.603488	-0.798388	1.56729	UW,H1_Derived_Neuronal_Progenitor_Cultured_Cells,ChromatinAccessibility,DS20153,hotspot,twopass,fdr0,01,merge,pks,wig	H1_Derived_Neuronal_Progenitor_Cultured_Cells	es_cell
1.40136	0.524656	0.337445	0.530421	-0.702179	1.37707	UW,Fetal_Muscle_Back,ChromatinAccessibility,H-23964,DS17850,hotspot,twopass,fdr0,01,merge,pks,wig	Fetal_Muscle_Back	fetal_muscle
1.13522	0.526246	0.126829	0.200126	-0.265417	0.519076	UW,Fetal_Brain,ChromatinAccessibility,H-24279,DS20221,hotspot,twopass,fdr0,01,merge,pks,wig	Fetal_Brain	fetal_brain
0.635294	0.533508	-0.453668	0.728597	-1.88172	0.974381	wgEncodeOpenChromDnaseFibropAlnAllReps,30000000,hotspot,twopass,fdr0,01,merge,pks,bed	FibroP	skin
0.532432	0.534762	-0.6303	1.01538	-2.62044	1.35984	HMVEC_LLy-DS13185,hotspot,twopass,fdr0,01,merge,pks,bed	HMVEC-LLy	blood_vessel
1.1557	0.535653	0.144703	0.233618	-0.313188	0.602594	UW,Mobilized_CD34_Primary_Cells,ChromatinAccessibility,RO_01508,DS11202,hotspot,twopass,fdr0,01,merge,pks,wig	Mobilized_CD34_Primary_Cells	blood
1.38511	0.538915	0.325782	0.530197	-0.713404	1.36497	UW,Fetal_Renal_Cortex,ChromatinAccessibility,H-23790,DS17387,hotspot,twopass,fdr0,01,merge,pks,wig	Fetal_Renal_Cortex	fetal_renal_cortex
1.12581	0.54142	0.1185	0.19405	-0.261839	0.498839	UW,Fetal_Renal_Cortex_Left,ChromatinAccessibility,H-24111,DS18542,hotspot,twopass,fdr0,01,merge,pks,wig	Fetal_Renal_Cortex_Left	fetal_renal_cortex
1.37978	0.543819	0.321921	0.530305	-0.717477	1.36132	UW,Fetal_Renal_Pelvis_Right,ChromatinAccessibility,H-24111,DS18663,hotspot,twopass,fdr0,01,merge,pks,wig	Fetal_Renal_Pelvis_Right	fetal_renal_pelvis
1.43916	0.546577	0.364062	0.603854	-0.819493	1.54762	UW,Fetal_Brain,ChromatinAccessibility,H-24381,DS20231,hotspot,twopass,fdr0,01,merge,pks,wig	Fetal_Brain	fetal_brain
1.4365	0.548725	0.362207	0.604009	-0.82165	1.54606	UW,Fetal_Lung,ChromatinAccessibility,H-23284,DS14809,hotspot,twopass,fdr0,01,merge,pks,wig	Fetal_Lung	fetal_lung
0.548272	0.553954	-0.600984	1.01544	-2.59125	1.38928	CMK-DS12393,hotspot,twopass,fdr0,01,merge,pks,bed	CMK	blood
1.42968	0.55424	0.357453	0.6044	-0.82717	1.54208	HRE-DS10641,hotspot,twopass,fdr0,01,merge,pks,bed	HRE	epithelium
1.42721	0.55605	0.355724	0.604235	-0.828576	1.54003	UW,Fetal_Intestine_Small,ChromatinAccessibility,H-24111,DS18495,hotspot,twopass,fdr0,01,merge,pks,wig	Fetal_Intestine_Small	fetal_intestine,_small
1.42662	0.556117	0.355311	0.603635	-0.827813	1.53844	UW,Fetal_Thymus,ChromatinAccessibility,H-24259,DS19287,hotspot,twopass,fdr0,01,merge,pks,wig	Fetal_Thymus	fetal_thymus
1.42666	0.556534	0.355334	0.604312	-0.829117	1.53979	UW,Mobilized_CD34_Primary_Cells,ChromatinAccessibility,RO_01520,DS12785,hotspot,twopass,fdr0,01,merge,pks,wig	Mobilized_CD34_Primary_Cells	blood
1.11885	0.557091	0.112305	0.191266	-0.262576	0.487187	UW,Fetal_Renal_Cortex_Right,ChromatinAccessibility,H-24232,DS19254,hotspot,twopass,fdr0,01,merge,pks,wig	Fetal_Renal_Cortex_Right	fetal_renal_cortex
1.15471	0.557367	0.14385	0.245162	-0.336667	0.624368	UW,H1_BMP4_Derived_Trophoblast_Cultured_Cells,ChromatinAccessibility,DS18736,hotspot,twopass,fdr0,01,merge,pks,wig	H1_BMP4_Derived_Trophoblast_Cultured_Cells	es_cell
1.42571	0.557488	0.354668	0.60464	-0.830427	1.53976	UW,Breast_vHMEC,ChromatinAccessibility,RM035,DS18406,hotspot,twopass,fdr0,01,merge,pks,wig	Breast_vHMEC	breast
1.36334	0.558815	0.30994	0.530172	-0.729197	1.34908	UW,Fetal_Renal_Cortex_Left,ChromatinAccessibility,H-23871,DS17550,hotspot,twopass,fdr0,01,merge,pks,wig	Fetal_Renal_Cortex_Left	fetal_renal_cortex
0.703989	0.560732	-0.350993	0.603335	-1.53353	0.831543	HMEC-all,fdr0,01,bed	HMEC	breast
1.42078	0.560937	0.351208	0.604021	-0.832674	1.53509	UW,H1_BMP4_Derived_Mesendoderm_Cultured_Cells,ChromatinAccessibility,DS18732,hotspot,twopass,fdr0,01,merge,pks,wig	H1_BMP4_Derived_Mesendoderm_Cultured_Cells	es_cell
1.12072	0.563468	0.113968	0.19728	-0.2727	0.500636	UW,Fetal_Heart,ChromatinAccessibility,H-23589,DS16500,hotspot,twopass,fdr0,01,merge,pks,wig	Fetal_Heart	fetal_heart
1.35545	0.566709	0.304137	0.530869	-0.736366	1.34464	hESCT0-DS11909,hotspot,twopass,fdr0,01,merge,pks,bed	hESCT0	es_cell
1.41137	0.568594	0.34456	0.60436	-0.839987	1.52911	wgEncodeOpenChromDnaseMyometrAlnAllReps,30000000,hotspot,twopass,fdr0,01,merge,pks,bed	Myometr	myometrium
1.40337	0.574688	0.338873	0.603879	-0.84473	1.52248	UW,Fetal_Brain,ChromatinAccessibility,H-22911,DS14464,hotspot,twopass,fdr0,01,merge,pks,wig	Fetal_Brain	fetal_brain
1.11681	0.575255	0.110476	0.197163	-0.275963	0.496916	UW,Fetal_Lung,ChromatinAccessibility,H-23266,DS14724,hotspot,twopass,fdr0,01,merge,pks,wig	Fetal_Lung	fetal_lung
1.15118	0.576379	0.140784	0.251992	-0.353121	0.634688	UW,Mobilized_CD4_Primary_Cells,ChromatinAccessibility,RO_01679,DS16955,hotspot,twopass,fdr0,01,merge,pks,wig	Mobilized_CD4_Primary_Cells	blood
1.39783	0.579515	0.334919	0.604445	-0.849793	1.51963	HPAF-DS13411,hotspot,twopass,fdr0,01,merge,pks,bed	HPAF	blood_vessel
1.39527	0.581498	0.333091	0.604303	-0.851344	1.51753	A549-all,fdr0,01,bed	A549	epithelium
1.39392	0.582676	0.332117	0.60442	-0.852546	1.51678	HFF-DS15115,hotspot,twopass,fdr0,01,merge,pks,bed	HFF	foreskin
1.12505	0.583193	0.117828	0.21473	-0.303043	0.538699	UW,Fetal_Brain,ChromatinAccessibility,H-22911,DS14464,hotspot,twopass,fdr0,01,merge,pks,wig	Fetal_Brain	fetal_brain
1.39331	0.583314	0.331685	0.604657	-0.853443	1.51681	HRCE-DS10666,hotspot,twopass,fdr0,01,merge,pks,bed	HRCEpiC	epithelium
1.32881	0.59168	0.284281	0.529976	-0.754472	1.32303	UW,Fetal_Renal_Pelvis,ChromatinAccessibility,H-23914,DS17760,hotspot,twopass,fdr0,01,merge,pks,wig	Fetal_Renal_Pelvis	fetal_renal_pelvis
1.37502	0.598139	0.31847	0.604217	-0.865796	1.50274	CD34-DS16814,hg19,hotspot,twopass,fdr0,01,merge,pks,bed	CD34+	blood
1.37145	0.601294	0.315867	0.604484	-0.86892	1.50066	UW,IMR90,ChromatinAccessibility,DS13229,hotspot,twopass,fdr0,01,merge,pks,wig	IMR90	lung
1.46001	0.60403	0.378444	0.729721	-1.05181	1.8087	UW,Mobilized_CD4_Primary_Cells,ChromatinAccessibility,RO_01701,DS17175,hotspot,twopass,fdr0,01,merge,pks,wig	Mobilized_CD4_Primary_Cells	blood
0.590906	0.604378	-0.526098	1.01541	-2.51629	1.4641	wgEncodeOpenChromDnaseGm18507AlnAllReps,30000000,hotspot,twopass,fdr0,01,merge,pks,bed	GM18507	blood
1.31616	0.60457	0.274717	0.530505	-0.765073	1.31451	UW,Fetal_Lung_Right,ChromatinAccessibility,H-23964,DS17831,hotspot,twopass,fdr0,01,merge,pks,wig	Fetal_Lung_Right	fetal_lung
1.36476	0.606866	0.310976	0.604363	-0.873576	1.49553	HCM-DS12599,hotspot,twopass,fdr0,01,merge,pks,bed	HCM	heart
1.12092	0.609418	0.114152	0.223432	-0.323774	0.552079	wgEncodeOpenChromDnaseStellateAlnAllReps,30000000,hotspot,twopass,fdr0,01,merge,pks,bed	Stellate	liver
1.35803	0.612171	0.306035	0.603647	-0.877112	1.48918	UW,Fetal_Muscle_Back,ChromatinAccessibility,H-24218,DS19117,hotspot,twopass,fdr0,01,merge,pks,wig	Fetal_Muscle_Back	fetal_muscle
1.12273	0.612399	0.115759	0.228478	-0.332058	0.563575	wgEncodeOpenChromDnaseAosmcSerumfreeAlnAllReps,30000000,hotspot,twopass,fdr0,01,merge,pks,bed	AoSMC	blood_vessel
1.11749	0.612548	0.111087	0.21935	-0.318838	0.541013	UW,Breast_vHMEC,ChromatinAccessibility,RM035,DS18438,hotspot,twopass,fdr0,01,merge,pks,wig	Breast_vHMEC	breast
1.30496	0.615712	0.26617	0.530285	-0.77319	1.30553	UW,Fetal_Heart,ChromatinAccessibility,H-23663,DS16819,hotspot,twopass,fdr0,01,merge,pks,wig	Fetal_Heart	fetal_heart
1.13064	0.616219	0.122785	0.244974	-0.357365	0.602935	UW,Fetal_Thymus,ChromatinAccessibility,H-24409,DS20341,hotspot,twopass,fdr0,01,merge,pks,wig	Fetal_Thymus	fetal_thymus
0.696883	0.61986	-0.361138	0.728029	-1.78808	1.0658	UW,Fetal_Muscle_Leg,ChromatinAccessibility,H-24111,DS18471,hotspot,twopass,fdr0,01,merge,pks,wig	Fetal_Muscle_Leg	fetal_muscle
0.605048	0.620784	-0.502448	1.01558	-2.49299	1.48809	HRGEC-DS13716,hotspot,twopass,fdr0,01,merge,pks,bed	HRGEC	kidney
1.34377	0.624768	0.295479	0.604121	-0.888599	1.47956	UW,Fibroblasts_Fetal_Skin_Abdomen,ChromatinAccessibility,H-24259,DS19561,hotspot,twopass,fdr0,01,merge,pks,wig	Fibroblasts_Fetal_Skin_Abdomen	fibroblast
1.33569	0.631746	0.289445	0.603929	-0.894255	1.47315	WERI_Rb1-DS13681,hotspot,twopass,fdr0,01,merge,pks,bed	WERI-Rb-1	eye
1.3348	0.632708	0.288782	0.60425	-0.895547	1.47311	UW,Fibroblasts_Fetal_Skin_Quadriceps_Left,ChromatinAccessibility,H-24259,DS20046,hotspot,twopass,fdr0,01,merge,pks,wig	Fibroblasts_Fetal_Skin_Quadriceps_Left	fibroblast
1.41506	0.634134	0.347173	0.729483	-1.08261	1.77696	PANC1-DS9955,hotspot,twopass,fdr0,01,merge,pks,bed	PANC-1	pancreas
1.33177	0.635329	0.28651	0.604146	-0.897616	1.47064	UW,Fetal_Intestine_Large,ChromatinAccessibility,H-23941,DS17785,hotspot,twopass,fdr0,01,merge,pks,wig	Fetal_Intestine_Large	fetal_intestine,_large
1.40987	0.637824	0.3435	0.729697	-1.08671	1.77371	UW,CD4_Primary_Cells,ChromatinAccessibility,RO_01549,DS15947,hotspot,twopass,fdr0,01,merge,pks,wig	CD4_Primary_Cells	blood
1.10132	0.640663	0.0965124	0.206765	-0.308748	0.501772	UW,Fetal_Renal_Pelvis_Left,ChromatinAccessibility,H-24111,DS18666,hotspot,twopass,fdr0,01,merge,pks,wig	Fetal_Renal_Pelvis_Left	fetal_renal_pelvis
1.10749	0.640826	0.102092	0.218827	-0.326808	0.530993	UW,Fetal_Brain,ChromatinAccessibility,H-23284,DS14815,hotspot,twopass,fdr0,01,merge,pks,wig	Fetal_Brain	fetal_brain
1.09893	0.643169	0.0943395	0.203637	-0.30479	0.493468	UW,Fetal_Lung_Right,ChromatinAccessibility,H-23604,DS16566,hotspot,twopass,fdr0,01,merge,pks,wig	Fetal_Lung_Right	fetal_lung
0.71747	0.648419	-0.332024	0.728187	-1.75927	1.09522	UW,Fetal_Muscle_Arm,ChromatinAccessibility,H-24259,DS19295,hotspot,twopass,fdr0,01,merge,pks,wig	Fetal_Muscle_Arm	fetal_muscle
0.718652	0.650045	-0.330379	0.728189	-1.75763	1.09687	UW,Fetal_Kidney,ChromatinAccessibility,H-22337,DS10986,hotspot,twopass,fdr0,01,merge,pks,wig	Fetal_Kidney	fetal_kidney
1.27186	0.650424	0.240481	0.530661	-0.799614	1.28058	UW,Fetal_Muscle_Back,ChromatinAccessibility,H-24297,DS19648,hotspot,twopass,fdr0,01,merge,pks,wig	Fetal_Muscle_Back	fetal_muscle
1.10776	0.654177	0.102342	0.228459	-0.345438	0.550122	UW,Mobilized_CD34_Primary_Cells,ChromatinAccessibility,RO_01527,DS11666,hotspot,twopass,fdr0,01,merge,pks,wig	Mobilized_CD34_Primary_Cells	blood
0.723107	0.65612	-0.324199	0.728084	-1.75124	1.10285	UW,Fetal_Muscle_Arm,ChromatinAccessibility,H-24244,DS19270,hotspot,twopass,fdr0,01,merge,pks,wig	Fetal_Muscle_Arm	fetal_muscle
0.72318	0.656259	-0.324097	0.72817	-1.75131	1.10312	UW,Fetal_Muscle_Arm,ChromatinAccessibility,H-23964,DS17848,hotspot,twopass,fdr0,01,merge,pks,wig	Fetal_Muscle_Arm	fetal_muscle
1.11411	0.659349	0.108057	0.245133	-0.372403	0.588518	UW,Fetal_Thymus,ChromatinAccessibility,H-23769,DS17323,hotspot,twopass,fdr0,01,merge,pks,wig	Fetal_Thymus	fetal_thymus
1.26266	0.659862	0.233217	0.529913	-0.805412	1.27185	UW,Fetal_Kidney_Left,ChromatinAccessibility,H-23640,DS16805,hotspot,twopass,fdr0,01,merge,pks,wig	Fetal_Kidney_Left	fetal_kidney
0.640294	0.660683	-0.445828	1.01562	-2.43645	1.54479	HCT116-DS13551,hotspot,twopass,fdr0,01,merge,pks,bed	HCT-116	colon
1.29887	0.664915	0.261497	0.603729	-0.921811	1.44481	UW,Fetal_Stomach,ChromatinAccessibility,H-24078,DS18389,hotspot,twopass,fdr0,01,merge,pks,wig	Fetal_Stomach	fetal_stomach
1.10183	0.665043	0.0969728	0.223976	-0.34202	0.535965	HCFaa-DS13480,hotspot,twopass,fdr0,01,merge,pks,bed	HCFaa	heart
1.2969	0.666632	0.259973	0.603502	-0.922891	1.44284	UW,Fetal_Muscle_Arm,ChromatinAccessibility,H-24125,DS18559,hotspot,twopass,fdr0,01,merge,pks,wig	Fetal_Muscle_Arm	fetal_muscle
1.09155	0.671868	0.087597	0.206799	-0.317728	0.492922	UW,Fetal_Muscle_Arm,ChromatinAccessibility,H-24111,DS18473,hotspot,twopass,fdr0,01,merge,pks,wig	Fetal_Muscle_Arm	fetal_muscle
1.09108	0.674225	0.0871676	0.207366	-0.31927	0.493605	UW,Fibroblasts_Fetal_Skin_Upper_Back,ChromatinAccessibility,H-24259,DS19706,hotspot,twopass,fdr0,01,merge,pks,wig	Fibroblasts_Fetal_Skin_Upper_Back	fibroblast
1.08087	0.676016	0.0777668	0.186087	-0.286964	0.442498	UW,Fetal_Muscle_Arm,ChromatinAccessibility,H-24005,DS18080,hotspot,twopass,fdr0,01,merge,pks,wig	Fetal_Muscle_Arm	fetal_muscle
1.34704	0.682914	0.297912	0.729302	-1.13152	1.72734	UW,Mobilized_CD8_Primary_Cells,ChromatinAccessibility,RO_01679,DS16962,hotspot,twopass,fdr0,01,merge,pks,wig	Mobilized_CD8_Primary_Cells	blood
1.23811	0.687694	0.213584	0.53132	-0.827804	1.25497	wgEncodeOpenChromDnaseMelanoAlnAllReps,30000000,hotspot,twopass,fdr0,01,merge,pks,bed	Melano	skin
0.747509	0.689503	-0.291009	0.728378	-1.71863	1.13661	UW,Fetal_Lung_Left,ChromatinAccessibility,H-23435,DS15637,hotspot,twopass,fdr0,01,merge,pks,wig	Fetal_Lung_Left	fetal_lung
1.27242	0.690163	0.240918	0.604359	-0.943627	1.42546	HRPEpiC-DS12583,hotspot,twopass,fdr0,01,merge,pks,bed	HRPEpiC	epithelium
1.33613	0.691243	0.289774	0.7296	-1.14024	1.71979	SK_N_MC-DS14408,hotspot,twopass,fdr0,01,merge,pks,bed	SK-N-MC	brain
1.26576	0.696254	0.235669	0.603688	-0.947558	1.4189	UW,Fetal_Muscle_Back,ChromatinAccessibility,H-24143,DS18842,hotspot,twopass,fdr0,01,merge,pks,wig	Fetal_Muscle_Back	fetal_muscle
1.26425	0.698105	0.234482	0.604521	-0.95038	1.41934	HFF_MyC-DS15079,hotspot,twopass,fdr0,01,merge,pks,bed	HFF-Myc	foreskin
1.26316	0.698815	0.233615	0.60378	-0.949793	1.41702	wgEncodeOpenChromDnasePanisletsAlnAllReps,30000000,hotspot,twopass,fdr0,01,merge,pks,bed	PanIslets	pancreas
0.757645	0.703316	-0.27754	0.728741	-1.70587	1.15079	K562-all,fdr0,01,bed	K562	blood
1.25577	0.706229	0.227752	0.604237	-0.956553	1.41206	UW,Fibroblasts_Fetal_Skin_Upper_Back,ChromatinAccessibility,H-24259,DS19706,hotspot,twopass,fdr0,01,merge,pks,wig	Fibroblasts_Fetal_Skin_Upper_Back	fibroblast
1.25309	0.708581	0.225615	0.603632	-0.957505	1.40873	UW,Fetal_Heart,ChromatinAccessibility,H-22662,DS12531,hotspot,twopass,fdr0,01,merge,pks,wig	Fetal_Heart	fetal_heart
1.31075	0.710631	0.270598	0.729357	-1.15894	1.70014	CD20-DS17541,hg19,hotspot,twopass,fdr0,01,merge,pks,bed	CD20+	blood
1.25094	0.71065	0.223899	0.603529	-0.959017	1.40682	UW,Fetal_Renal_Cortex,ChromatinAccessibility,H-23914,DS17756,hotspot,twopass,fdr0,01,merge,pks,wig	Fetal_Renal_Cortex	fetal_renal_cortex
0.765337	0.713335	-0.267439	0.72796	-1.69424	1.15936	UW,Fetal_Kidney_Left,ChromatinAccessibility,H-23758,DS17140,hotspot,twopass,fdr0,01,merge,pks,wig	Fetal_Kidney_Left	fetal_kidney
1.08066	0.713416	0.0775749	0.211219	-0.336415	0.491565	UW,Penis_Foreskin_Keratinocyte_Primary_Cells,ChromatinAccessibility,skin02,DS18718,hotspot,twopass,fdr0,01,merge,pks,wig	Penis_Foreskin_Keratinocyte_Primary_Cells	skin
0.766889	0.715587	-0.265413	0.728432	-1.69314	1.16231	UW,Fetal_Lung,ChromatinAccessibility,H-23266,DS14751,hotspot,twopass,fdr0,01,merge,pks,wig	Fetal_Lung	fetal_lung
1.07951	0.71735	0.0765043	0.211337	-0.337716	0.490724	UW,Penis_Foreskin_Keratinocyte_Primary_Cells,ChromatinAccessibility,skin01,DS18695,hotspot,twopass,fdr0,01,merge,pks,wig	Penis_Foreskin_Keratinocyte_Primary_Cells	skin
0.768295	0.717411	-0.263581	0.728284	-1.69102	1.16386	UW,Fetal_Heart,ChromatinAccessibility,H-23617,DS16621,hotspot,twopass,fdr0,01,merge,pks,wig	Fetal_Heart	fetal_heart
1.08392	0.718511	0.0805807	0.223557	-0.35759	0.518752	UW,Mobilized_CD34_Primary_Cells,ChromatinAccessibility,RO_01480,DS12771,hotspot,twopass,fdr0,01,merge,pks,wig	Mobilized_CD34_Primary_Cells	blood
1.24056	0.721362	0.215561	0.604423	-0.969108	1.40023	MCF7-all,fdr0,01,bed	MCF-7	breast
1.23864	0.722914	0.214016	0.603598	-0.969037	1.39707	UW,Fetal_Stomach,ChromatinAccessibility,H-23758,DS17172,hotspot,twopass,fdr0,01,merge,pks,wig	Fetal_Stomach	fetal_stomach
0.774416	0.725544	-0.255646	0.728213	-1.68294	1.17165	wgEncodeOpenChromDnaseChorionAlnAllReps,30000000,hotspot,twopass,fdr0,01,merge,pks,bed	Chorion	fetal_membrane
1.23392	0.727804	0.210195	0.603925	-0.973498	1.39389	UW,Fetal_Lung_Right,ChromatinAccessibility,H-23435,DS15632,hotspot,twopass,fdr0,01,merge,pks,wig	Fetal_Lung_Right	fetal_lung
1.07312	0.733016	0.0705674	0.206872	-0.334902	0.476037	UW,Fetal_Brain,ChromatinAccessibility,H-23399,DS15453,hotspot,twopass,fdr0,01,merge,pks,wig	Fetal_Brain	fetal_brain
1.28146	0.733918	0.248003	0.729598	-1.18201	1.67802	UW,Mobilized_CD4_Primary_Cells,ChromatinAccessibility,RO_01679,DS16955,hotspot,twopass,fdr0,01,merge,pks,wig	Mobilized_CD4_Primary_Cells	blood
1.22748	0.734118	0.204966	0.603457	-0.97781	1.38774	UW,Fetal_Brain,ChromatinAccessibility,H-23266,DS14717,hotspot,twopass,fdr0,01,merge,pks,wig	Fetal_Brain	fetal_brain
1.0776	0.738102	0.0747396	0.223525	-0.36337	0.512849	UW,Fibroblasts_Fetal_Skin_Scalp,ChromatinAccessibility,H-24259,DS19449,hotspot,twopass,fdr0,01,merge,pks,wig	Fibroblasts_Fetal_Skin_Scalp	fibroblast
1.06768	0.739998	0.0654844	0.197328	-0.321278	0.452247	UW,Fetal_Lung_Right,ChromatinAccessibility,H-24111,DS18492,hotspot,twopass,fdr0,01,merge,pks,wig	Fetal_Lung_Right	fetal_lung
0.785732	0.740789	-0.24114	0.728941	-1.66986	1.18758	UW,Fetal_Adrenal_Gland,ChromatinAccessibility,H-24409,DS20343,hotspot,twopass,fdr0,01,merge,pks,wig	Fetal_Adrenal_Gland	fetal_adrenal_gland
0.935976	0.744631	-0.0661651	0.203131	-0.464301	0.331971	UW,Fetal_Spinal_Cord,ChromatinAccessibility,H-24111,DS18501,hotspot,twopass,fdr0,01,merge,pks,wig	Fetal_Spinal_Cord	fetal_spinal_cord
1.10048	0.746958	0.0957506	0.296761	-0.4859	0.677401	UW,CD3_Primary_Cells,ChromatinAccessibility,CB1_1-3-2011,DS17702,hotspot,twopass,fdr0,01,merge,pks,wig	CD3_Primary_Cells	blood
0.796092	0.754156	-0.22804	0.728183	-1.65528	1.1992	UW,Fetal_Muscle_Arm,ChromatinAccessibility,H-24042,DS18176,hotspot,twopass,fdr0,01,merge,pks,wig	Fetal_Muscle_Arm	fetal_muscle
1.20521	0.757304	0.186651	0.604001	-0.997192	1.37049	UW,Fetal_Intestine_Large,ChromatinAccessibility,H-23833,DS17462,hotspot,twopass,fdr0,01,merge,pks,wig	Fetal_Intestine_Large	fetal_intestine,_large
1.20486	0.757612	0.186364	0.603867	-0.997215	1.36994	UW,Fetal_Intestine_Small,ChromatinAccessibility,H-23744,DS17092,hotspot,twopass,fdr0,01,merge,pks,wig	Fetal_Intestine_Small	fetal_intestine,_small
1.24375	0.764718	0.218131	0.728826	-1.21037	1.64663	UW,Fetal_Thymus,ChromatinAccessibility,H-23964,DS17875,hotspot,twopass,fdr0,01,merge,pks,wig	Fetal_Thymus	fetal_thymus
1.19704	0.765856	0.17985	0.60393	-1.00385	1.36355	UW,Fetal_Intestine_Small,ChromatinAccessibility,H-23887,DS17643,hotspot,twopass,fdr0,01,merge,pks,wig	Fetal_Intestine_Small	fetal_intestine,_small
0.805054	0.765952	-0.216846	0.728467	-1.64464	1.21095	UW,Fetal_Testes,ChromatinAccessibility,H24198_H23640_H24042,DS18942,hotspot,twopass,fdr0,01,merge,pks,wig	Fetal_Testes	fetal_testes
0.857638	0.772017	-0.153573	0.530041	-1.19245	0.885307	wgEncodeOpenChromDnaseOsteoblAlnAllReps,30000000,hotspot,twopass,fdr0,01,merge,pks,bed	Osteobl	bone
0.841395	0.774595	-0.172695	0.603047	-1.35467	1.00928	UW,Fetal_Muscle_Back,ChromatinAccessibility,H-24005,DS18083,hotspot,twopass,fdr0,01,merge,pks,wig	Fetal_Muscle_Back	fetal_muscle
1.18732	0.776226	0.171695	0.604048	-1.01224	1.35563	wgEncodeOpenChromDnasePanisdAlnAllReps,30000000,hotspot,twopass,fdr0,01,merge,pks,bed	PanIsletD	pancreas
1.22995	0.776534	0.206973	0.729191	-1.22224	1.63619	AG09319-DS12291,hotspot,twopass,fdr0,01,merge,pks,bed	AG09319	gingival
0.814484	0.778311	-0.205201	0.728899	-1.63384	1.22344	UW,CD20_Primary_Cells,ChromatinAccessibility,RO_01778,DS17371,hotspot,twopass,fdr0,01,merge,pks,wig	CD20_Primary_Cells	blood
1.18412	0.779507	0.169003	0.603665	-1.01418	1.35219	UW,Fetal_Brain,ChromatinAccessibility,H-23399,DS15453,hotspot,twopass,fdr0,01,merge,pks,wig	Fetal_Brain	fetal_brain
1.18128	0.782663	0.166601	0.603951	-1.01714	1.35035	UW,Fetal_Intestine_Large,ChromatinAccessibility,H-23604,DS16563,hotspot,twopass,fdr0,01,merge,pks,wig	Fetal_Intestine_Large	fetal_intestine,_large
1.18081	0.782972	0.166204	0.603395	-1.01645	1.34886	UW,Fetal_Muscle_Arm,ChromatinAccessibility,H-24089,DS18452,hotspot,twopass,fdr0,01,merge,pks,wig	Fetal_Muscle_Arm	fetal_muscle
1.17891	0.784999	0.16459	0.603316	-1.01791	1.34709	UW,Fetal_Kidney,ChromatinAccessibility,H-22676,DS12635,hotspot,twopass,fdr0,01,merge,pks,wig	Fetal_Kidney	fetal_kidney
1.17565	0.788609	0.161823	0.603554	-1.02114	1.34479	UW,Fetal_Renal_Pelvis_Left,ChromatinAccessibility,H-24169,DS18964,hotspot,twopass,fdr0,01,merge,pks,wig	Fetal_Renal_Pelvis_Left	fetal_renal_pelvis
1.17353	0.790905	0.16002	0.603539	-1.02292	1.34296	UW,Fetal_Muscle_Trunk,ChromatinAccessibility,H-24507,DS20544,hotspot,twopass,fdr0,01,merge,pks,wig	Fetal_Muscle_Trunk	fetal_muscle,_trunk
1.21307	0.791075	0.193156	0.729126	-1.23593	1.62224	HGF-DS11752,hotspot,twopass,fdr0,01,merge,pks,bed	HGF	gingival
0.8258	0.792983	-0.191402	0.729321	-1.62087	1.23807	HEEpiC-DS12763,hotspot,twopass,fdr0,01,merge,pks,bed	HEEpiC	epithelium
1.16976	0.794963	0.156801	0.603381	-1.02582	1.33943	UW,Fetal_Muscle_Back,ChromatinAccessibility,H-24279,DS19441,hotspot,twopass,fdr0,01,merge,pks,wig	Fetal_Muscle_Back	fetal_muscle
0.829216	0.797268	-0.187275	0.729026	-1.61617	1.24162	WI_38_TAM-DS14323,hotspot,twopass,fdr0,01,merge,pks,bed	WI-38	embryonic_lung
1.06409	0.800101	0.0621191	0.24532	-0.418708	0.542946	UW,Mobilized_CD34_Primary_Cells,ChromatinAccessibility,RO_01535,DS14197,hotspot,twopass,fdr0,01,merge,pks,wig	Mobilized_CD34_Primary_Cells	blood
0.832962	0.801907	-0.182767	0.728504	-1.61063	1.2451	UW,Fetal_Stomach,ChromatinAccessibility,H-24125,DS18821,hotspot,twopass,fdr0,01,merge,pks,wig	Fetal_Stomach	fetal_stomach
0.834607	0.80397	-0.180795	0.728385	-1.60843	1.24684	UW,Fetal_Muscle_Arm,ChromatinAccessibility,H-24297,DS19646,hotspot,twopass,fdr0,01,merge,pks,wig	Fetal_Muscle_Arm	fetal_muscle
1.19796	0.804327	0.180621	0.729039	-1.2483	1.60954	wgEncodeOpenChromDnaseHtr8AlnAllReps,30000000,hotspot,twopass,fdr0,01,merge,pks,bed	HTR8svn	blastula
1.16024	0.805571	0.148629	0.603832	-1.03488	1.33214	UW,Fetal_Lung_Right,ChromatinAccessibility,H-23604,DS16566,hotspot,twopass,fdr0,01,merge,pks,wig	Fetal_Lung_Right	fetal_lung
1.06053	0.805735	0.0587704	0.23897	-0.409611	0.527151	Ishikawa_T_AllReps,30000000,hotspot,twopass,fdr0,01,merge,pks,bed	Ishikawa	uterus
0.836271	0.806155	-0.178803	0.72865	-1.60696	1.24935	UW,Fetal_Intestine_Small,ChromatinAccessibility,H-23758,DS17150,hotspot,twopass,fdr0,01,merge,pks,wig	Fetal_Intestine_Small	fetal_intestine,_small
0.938616	0.806585	-0.0633486	0.258741	-0.57048	0.443783	UW,Fetal_Thymus,ChromatinAccessibility,H-23833,DS17474,hotspot,twopass,fdr0,01,merge,pks,wig	Fetal_Thymus	fetal_thymus
1.0527	0.807233	0.0513608	0.210497	-0.361214	0.463935	UW,Fetal_Spinal_Cord,ChromatinAccessibility,H-24493,DS20530,hotspot,twopass,fdr0,01,merge,pks,wig	Fetal_Spinal_Cord	fetal_spinal_cord
1.15813	0.807753	0.146803	0.60332	-1.0357	1.32931	UW,Fetal_Renal_Pelvis_Left,ChromatinAccessibility,H-24111,DS18666,hotspot,twopass,fdr0,01,merge,pks,wig	Fetal_Renal_Pelvis_Left	fetal_renal_pelvis
0.784435	0.811053	-0.242792	1.01558	-2.23332	1.74774	GM06990-DS7748,hotspot,twopass,fdr0,01,merge,pks,bed	GM06990	blood
1.15035	0.816589	0.140069	0.603916	-1.04361	1.32374	UW,Fetal_Lung,ChromatinAccessibility,H-23090,DS13985,hotspot,twopass,fdr0,01,merge,pks,wig	Fetal_Lung	fetal_lung
1.14878	0.818239	0.138696	0.603524	-1.04421	1.3216	UW,Fetal_Muscle_Leg,ChromatinAccessibility,H-24078,DS18386,hotspot,twopass,fdr0,01,merge,pks,wig	Fetal_Muscle_Leg	fetal_muscle
1.14706	0.820309	0.137201	0.60402	-1.04668	1.32108	UW,Fetal_Intestine_Small,ChromatinAccessibility,H-23663,DS16822,hotspot,twopass,fdr0,01,merge,pks,wig	Fetal_Intestine_Small	fetal_intestine,_small
1.14676	0.820482	0.136937	0.603448	-1.04582	1.31969	UW,Fetal_Brain,ChromatinAccessibility,H-24279,DS20221,hotspot,twopass,fdr0,01,merge,pks,wig	Fetal_Brain	fetal_brain
1.14679	0.82066	0.136967	0.604191	-1.04725	1.32118	NHEK-all,fdr0,01,bed	NHEK	skin
1.14645	0.820819	0.136667	0.603407	-1.04601	1.31934	UW,Fetal_Muscle_Back,ChromatinAccessibility,H-24111,DS18468,hotspot,twopass,fdr0,01,merge,pks,wig	Fetal_Muscle_Back	fetal_muscle
0.953649	0.82158	-0.0474593	0.21045	-0.459941	0.365022	UW,Fetal_Kidney_Right,ChromatinAccessibility,H-23589,DS16441,hotspot,twopass,fdr0,01,merge,pks,wig	Fetal_Kidney_Right	fetal_kidney
1.14504	0.822583	0.135438	0.60403	-1.04846	1.31934	UW,Fetal_Lung,ChromatinAccessibility,H-23399,DS15461,hotspot,twopass,fdr0,01,merge,pks,wig	Fetal_Lung	fetal_lung
1.14189	0.826151	0.132681	0.604084	-1.05132	1.31669	UW,Penis_Foreskin_Fibroblast_Primary_Cells,ChromatinAccessibility,skin02,DS18256,hotspot,twopass,fdr0,01,merge,pks,wig	Penis_Foreskin_Fibroblast_Primary_Cells	fibroblast
1.13908	0.829214	0.130221	0.603686	-1.053	1.31345	HepG2-all,fdr0,01,bed	HepG2	liver
0.855062	0.829835	-0.156581	0.728579	-1.5846	1.27143	UW,Fetal_Muscle_Leg,ChromatinAccessibility,H-23808,DS17429,hotspot,twopass,fdr0,01,merge,pks,wig	Fetal_Muscle_Leg	fetal_muscle
0.955779	0.836361	-0.0452286	0.218972	-0.474413	0.383956	wgEncodeOpenChromDnasePanisdAlnAllReps,30000000,hotspot,twopass,fdr0,01,merge,pks,bed	PanIsletD	pancreas
1.04815	0.836518	0.0470242	0.227886	-0.399632	0.49368	UW,Fetal_Thymus,ChromatinAccessibility,H-24259,DS19287,hotspot,twopass,fdr0,01,merge,pks,wig	Fetal_Thymus	fetal_thymus
1.15689	0.841502	0.145733	0.728767	-1.28265	1.57412	UW,Fetal_Thymus,ChromatinAccessibility,H-24409,DS20341,hotspot,twopass,fdr0,01,merge,pks,wig	Fetal_Thymus	fetal_thymus
0.868776	0.84692	-0.14067	0.72867	-1.56886	1.28752	NT2_D1-DS14575,hg19,hotspot,twopass,fdr0,01,merge,pks,bed	NT2-D1	testis
1.15093	0.84717	0.14057	0.729359	-1.28897	1.57011	UW,Mobilized_CD34_Primary_Cells,ChromatinAccessibility,RO_01535,DS14197,hotspot,twopass,fdr0,01,merge,pks,wig	Mobilized_CD34_Primary_Cells	blood
0.890954	0.848159	-0.115462	0.603038	-1.29742	1.06649	UW,Fetal_Renal_Cortex_Left,ChromatinAccessibility,H-24232,DS19257,hotspot,twopass,fdr0,01,merge,pks,wig	Fetal_Renal_Cortex_Left	fetal_renal_cortex
0.870185	0.848802	-0.13905	0.729357	-1.56859	1.29049	UW,Penis_Foreskin_Keratinocyte_Primary_Cells,ChromatinAccessibility,skin02,DS18714,hotspot,twopass,fdr0,01,merge,pks,wig	Penis_Foreskin_Keratinocyte_Primary_Cells	skin
0.870363	0.848981	-0.138845	0.729156	-1.56799	1.2903	HNPCEpiC-DS12467,hotspot,twopass,fdr0,01,merge,pks,bed	HNPCEpiC	epithelium
0.942953	0.849078	-0.0587391	0.308673	-0.663739	0.546261	SKNSH-DS8482,hotspot,twopass,fdr0,01,merge,pks,bed	SK-N-SH	brain
1.12124	0.849622	0.114434	0.603554	-1.06853	1.2974	UW,Fetal_Kidney_Right,ChromatinAccessibility,H-24089,DS18463,hotspot,twopass,fdr0,01,merge,pks,wig	Fetal_Kidney_Right	fetal_kidney
0.956918	0.850128	-0.0440379	0.23306	-0.500836	0.41276	UW,Fetal_Brain,ChromatinAccessibility,H-23548,DS16302,hotspot,twopass,fdr0,01,merge,pks,wig	Fetal_Brain	fetal_brain
1.04393	0.853818	0.0429883	0.233316	-0.414311	0.500288	UW,Fetal_Stomach,ChromatinAccessibility,H-23914,DS17750,hotspot,twopass,fdr0,01,merge,pks,wig	Fetal_Stomach	fetal_stomach
1.04092	0.854479	0.0401073	0.21868	-0.388506	0.468721	UW,Fetal_Muscle_Arm,ChromatinAccessibility,H-24297,DS19646,hotspot,twopass,fdr0,01,merge,pks,wig	Fetal_Muscle_Arm	fetal_muscle
1.13779	0.859413	0.129088	0.72881	-1.29938	1.55755	E_myoblast_AllReps,30000000,hotspot,twopass,fdr0,01,merge,pks,bed	E_myoblast	muscle
0.879698	0.860337	-0.128177	0.728505	-1.55605	1.29969	wgEncodeOpenChromDnaseGlioblaAlnAllReps,30000000,hotspot,twopass,fdr0,01,merge,pks,bed	Gliobla	brain
1.12604	0.870651	0.118707	0.729015	-1.31016	1.54758	HMVEC_dNeo-DS12937,hotspot,twopass,fdr0,01,merge,pks,bed	HMVEC-dNeo	blood_vessel
1.09761	0.877361	0.0931326	0.603522	-1.08977	1.27604	UW,H1,ChromatinAccessibility,DS18873,hotspot,twopass,fdr0,01,merge,pks,wig	H1	es_cell
0.897516	0.882075	-0.108124	0.728899	-1.53677	1.32052	SkMC-DS11949,hotspot,twopass,fdr0,01,merge,pks,bed	SKMC	muscle
1.11187	0.884369	0.10604	0.72913	-1.32305	1.53513	wgEncodeOpenChromDnaseHpde6e6e7AlnAllReps,30000000,hotspot,twopass,fdr0,01,merge,pks,bed	HPDE6-E6E7	pancreatic_duct
1.08896	0.887675	0.0852219	0.603357	-1.09736	1.2678	UW,Fetal_Muscle_Leg,ChromatinAccessibility,H-24259,DS19291,hotspot,twopass,fdr0,01,merge,pks,wig	Fetal_Muscle_Leg	fetal_muscle
1.08805	0.888811	0.0843916	0.603623	-1.09871	1.26749	UW,Fetal_Heart,ChromatinAccessibility,H-23589,DS16500,hotspot,twopass,fdr0,01,merge,pks,wig	Fetal_Heart	fetal_heart
1.08749	0.889533	0.0838753	0.603877	-1.09972	1.26747	UW,H1_BMP4_Derived_Mesendoderm_Cultured_Cells,ChromatinAccessibility,DS19310,hotspot,twopass,fdr0,01,merge,pks,wig	H1_BMP4_Derived_Mesendoderm_Cultured_Cells	es_cell
1.08416	0.893534	0.0808021	0.603751	-1.10255	1.26415	Adult_Th0_AllReps,30000000,hotspot,twopass,fdr0,01,merge,pks,bed	Adult_CD4+	blood
1.09363	0.902283	0.0894991	0.72895	-1.33924	1.51824	Ishikawa_E_AllReps,30000000,hotspot,twopass,fdr0,01,merge,pks,bed	Ishikawa	uterus
1.09325	0.902674	0.0891506	0.729049	-1.33978	1.51809	GM12865-DS12436,hotspot,twopass,fdr0,01,merge,pks,bed	GM12865	blood
1.07492	0.904673	0.0722479	0.603272	-1.11016	1.25466	UW,Fetal_Muscle_Trunk,ChromatinAccessibility,H-23941,DS17827,hotspot,twopass,fdr0,01,merge,pks,wig	Fetal_Muscle_Trunk	fetal_muscle,_trunk
0.945994	0.908202	-0.0555191	0.481492	-0.999244	0.888205	UW,Fetal_Muscle_Arm,ChromatinAccessibility,H-23914,DS17765,hotspot,twopass,fdr0,01,merge,pks,wig	Fetal_Muscle_Arm	fetal_muscle
0.923589	0.913124	-0.0794876	0.728578	-1.5075	1.34853	UW,Fetal_Intestine_Large,ChromatinAccessibility,H-23808,DS17422,hotspot,twopass,fdr0,01,merge,pks,wig	Fetal_Intestine_Large	fetal_intestine,_large
1.06356	0.918636	0.0616224	0.60324	-1.12073	1.24397	UW,Fetal_Muscle_Trunk,ChromatinAccessibility,H-24409,DS20242,hotspot,twopass,fdr0,01,merge,pks,wig	Fetal_Muscle_Trunk	fetal_muscle,_trunk
0.928969	0.919446	-0.0736804	0.728559	-1.50166	1.35429	UW,Fetal_Brain,ChromatinAccessibility,H-23284,DS14815,hotspot,twopass,fdr0,01,merge,pks,wig	Fetal_Brain	fetal_brain
1.06186	0.920773	0.0600216	0.603475	-1.12279	1.24283	UW,Fetal_Heart,ChromatinAccessibility,H-23744,DS19431,hotspot,twopass,fdr0,01,merge,pks,wig	Fetal_Heart	fetal_heart
1.01989	0.928464	0.0196921	0.219344	-0.410222	0.449606	SAEC-DS10518,hotspot,twopass,fdr0,01,merge,pks,bed	SAEC	epithelium
1.05064	0.934765	0.0493983	0.603511	-1.13348	1.23228	UW,Fetal_Kidney_Right,ChromatinAccessibility,H-23589,DS16441,hotspot,twopass,fdr0,01,merge,pks,wig	Fetal_Kidney_Right	fetal_kidney
1.01882	0.936364	0.0186416	0.233484	-0.438987	0.47627	UW,Mobilized_CD34_Primary_Cells,ChromatinAccessibility,RO_01492,DS12774,hotspot,twopass,fdr0,01,merge,pks,wig	Mobilized_CD34_Primary_Cells	blood
1.0565	0.939922	0.0549584	0.729207	-1.37429	1.4842	UW,Mobilized_CD34_Primary_Cells,ChromatinAccessibility,RO_01517,DS14129,hotspot,twopass,fdr0,01,merge,pks,wig	Mobilized_CD34_Primary_Cells	blood
1.04476	0.942158	0.0437865	0.603466	-1.13901	1.22658	UW,Fetal_Muscle_Arm,ChromatinAccessibility,H-24272,DS19380,hotspot,twopass,fdr0,01,merge,pks,wig	Fetal_Muscle_Arm	fetal_muscle
0.949509	0.943312	-0.0518098	0.728613	-1.47989	1.37627	UW,Fetal_Brain,ChromatinAccessibility,H-23284,DS14803,hotspot,twopass,fdr0,01,merge,pks,wig	Fetal_Brain	fetal_brain
1.05027	0.946388	0.0490488	0.729418	-1.38061	1.47871	RPTEC-DS14061,hotspot,twopass,fdr0,01,merge,pks,bed	RPTEC	epithelium
0.960496	0.94672	-0.0403052	0.603137	-1.22245	1.14184	UW,Fetal_Spinal_Cord,ChromatinAccessibility,H-24111,DS18501,hotspot,twopass,fdr0,01,merge,pks,wig	Fetal_Spinal_Cord	fetal_spinal_cord
0.983957	0.947363	-0.0161734	0.244984	-0.496342	0.463996	NB4-DS12543,hotspot,twopass,fdr0,01,merge,pks,bed	NB4	blood
1.01296	0.94877	0.0128739	0.200366	-0.379843	0.40559	UW,Fetal_Lung_Left,ChromatinAccessibility,H-24111,DS18487,hotspot,twopass,fdr0,01,merge,pks,wig	Fetal_Lung_Left	fetal_lung
0.954832	0.949421	-0.0462201	0.728637	-1.47435	1.38191	UW,Fetal_Brain,ChromatinAccessibility,H-22510,DS11877,hotspot,twopass,fdr0,01,merge,pks,wig	Fetal_Brain	fetal_brain
0.956777	0.951656	-0.0441853	0.728808	-1.47265	1.38428	UW,Fibroblasts_Fetal_Skin_Scalp,ChromatinAccessibility,H-24259,DS19449,hotspot,twopass,fdr0,01,merge,pks,wig	Fibroblasts_Fetal_Skin_Scalp	fibroblast
1.0348	0.954772	0.0342078	0.603145	-1.14796	1.21637	wgEncodeOpenChromDnaseMedulloAlnAllReps,30000000,hotspot,twopass,fdr0,01,merge,pks,bed	Medullo	brain
1.03457	0.955076	0.0339864	0.603301	-1.14848	1.21646	UW,Fetal_Renal_Pelvis,ChromatinAccessibility,H-24259,DS19386,hotspot,twopass,fdr0,01,merge,pks,wig	Fetal_Renal_Pelvis	fetal_renal_pelvis
0.967021	0.955672	-0.033535	0.603311	-1.21602	1.14895	UW,Fetal_Muscle_Leg,ChromatinAccessibility,H-24409,DS20239,hotspot,twopass,fdr0,01,merge,pks,wig	Fetal_Muscle_Leg	fetal_muscle
0.968026	0.957035	-0.0324965	0.603191	-1.21475	1.14976	UW,Fetal_Renal_Cortex_Right,ChromatinAccessibility,H-24232,DS19254,hotspot,twopass,fdr0,01,merge,pks,wig	Fetal_Renal_Cortex_Right	fetal_renal_cortex
1.03276	0.957415	0.0322384	0.603746	-1.1511	1.21558	UW,Fetal_Lung_Left,ChromatinAccessibility,H-24111,DS18487,hotspot,twopass,fdr0,01,merge,pks,wig	Fetal_Lung_Left	fetal_lung
1.03233	0.957939	0.0318213	0.603361	-1.15077	1.21441	UW,Fetal_Muscle_Back,ChromatinAccessibility,H-24272,DS19384,hotspot,twopass,fdr0,01,merge,pks,wig	Fetal_Muscle_Back	fetal_muscle
1.01154	0.958142	0.0114775	0.218679	-0.417133	0.440088	UW,Fetal_Muscle_Back,ChromatinAccessibility,H-24143,DS18842,hotspot,twopass,fdr0,01,merge,pks,wig	Fetal_Muscle_Back	fetal_muscle
1.03813	0.959075	0.0374175	0.729179	-1.39177	1.46661	WI_38-DS14315,hotspot,twopass,fdr0,01,merge,pks,bed	WI-38	embryonic_lung
1.0304	0.960413	0.0299508	0.603423	-1.15276	1.21266	UW,Fetal_Renal_Pelvis,ChromatinAccessibility,H-23833,DS17451,hotspot,twopass,fdr0,01,merge,pks,wig	Fetal_Renal_Pelvis	fetal_renal_pelvis
1.0346	0.962777	0.034013	0.728812	-1.39446	1.46249	UW,Fetal_Thymus,ChromatinAccessibility,H-23589,DS16490,hotspot,twopass,fdr0,01,merge,pks,wig	Fetal_Thymus	fetal_thymus
0.966783	0.963044	-0.0337816	0.72909	-1.4628	1.39524	NHDF_Neo-DS11923,hotspot,twopass,fdr0,01,merge,pks,bed	NHDF-neo	skin
0.972944	0.963727	-0.0274292	0.603143	-1.20959	1.15473	UW,Fetal_Renal_Pelvis_Left,ChromatinAccessibility,H-24232,DS19238,hotspot,twopass,fdr0,01,merge,pks,wig	Fetal_Renal_Pelvis_Left	fetal_renal_pelvis
1.02746	0.964178	0.027094	0.603271	-1.15532	1.2095	UW,Fetal_Muscle_Arm,ChromatinAccessibility,H-23941,DS17825,hotspot,twopass,fdr0,01,merge,pks,wig	Fetal_Muscle_Arm	fetal_muscle
1.03225	0.965288	0.0317369	0.729269	-1.39763	1.4611	PrEC-DS12098,hg19,hotspot,twopass,fdr0,01,merge,pks,bed	PrEC	prostate
0.982947	0.977226	-0.0172004	0.602526	-1.19815	1.16375	wgEncodeOpenChromDnaseIpsAlnAllReps,30000000,hotspot,twopass,fdr0,01,merge,pks,bed	iPS	ips_cell
1.00493	0.981725	0.00491396	0.21453	-0.415564	0.425392	UW,Fetal_Heart,ChromatinAccessibility,H-23617,DS16621,hotspot,twopass,fdr0,01,merge,pks,wig	Fetal_Heart	fetal_heart
0.994349	0.982555	-0.00566677	0.259157	-0.513615	0.502281	SK_N_MC-DS14408,hotspot,twopass,fdr0,01,merge,pks,bed	SK-N-MC	brain
0.985399	0.983894	-0.0147087	0.728618	-1.4428	1.41338	UW,Fetal_Brain,ChromatinAccessibility,H-22510,DS11872,hotspot,twopass,fdr0,01,merge,pks,wig	Fetal_Brain	fetal_brain
1.01321	0.985637	0.0131223	0.72893	-1.41558	1.44182	HMVEC_dBlAd-DS13337,hotspot,twopass,fdr0,01,merge,pks,bed	HMVEC-dBl-Ad	blood_vessel
1.01166	0.987315	0.0115876	0.728848	-1.41695	1.44013	UW,Fibroblasts_Fetal_Skin_Quadriceps_Right,ChromatinAccessibility,H-24259,DS19943,hotspot,twopass,fdr0,01,merge,pks,wig	Fibroblasts_Fetal_Skin_Quadriceps_Right	fibroblast
1.00332	0.987891	0.0033173	0.218572	-0.425084	0.431718	UW,Fetal_Muscle_Arm,ChromatinAccessibility,H-24042,DS18176,hotspot,twopass,fdr0,01,merge,pks,wig	Fetal_Muscle_Arm	fetal_muscle
1.00903	0.988117	0.0089871	0.603432	-1.17374	1.19171	UW,Fetal_Lung_Left,ChromatinAccessibility,H-23758,DS17154,hotspot,twopass,fdr0,01,merge,pks,wig	Fetal_Lung_Left	fetal_lung
9.81885e-08	0.989119	-16.1364	1183.21	-2335.23	2302.95	wgEncodeOpenChromDnaseGm19240AlnAllReps,30000000,hotspot,twopass,fdr0,01,merge,pks,bed	GM19240	blood
1.09305e-07	0.989472	-16.0291	1214.8	-2397.03	2364.97	UW,Fetal_Muscle_Arm,ChromatinAccessibility,H-24143,DS18992,hotspot,twopass,fdr0,01,merge,pks,wig	Fetal_Muscle_Arm	fetal_muscle
9.38853e-08	0.989642	-16.1812	1246.45	-2459.21	2426.85	wgEncodeOpenChromDnaseHepatocytesAlnAllReps,30000000,hotspot,twopass,fdr0,01,merge,pks,bed	Hepatocytes	liver
1.00744	0.990203	0.00740833	0.603349	-1.17516	1.18997	UW,Fetal_Kidney_Right,ChromatinAccessibility,H-23435,DS15651,hotspot,twopass,fdr0,01,merge,pks,wig	Fetal_Kidney_Right	fetal_kidney
1.02763e-07	0.990594	-16.0908	1364.88	-2691.25	2659.07	GM12864-DS12431,hotspot,twopass,fdr0,01,merge,pks,bed	GM12864	blood
1.08265e-07	0.991186	-16.0387	1451.79	-2861.54	2829.46	HPAEC-DS12916,hg19,hotspot,twopass,fdr0,01,merge,pks,bed	HPAEC	blood_vessel
1.05723e-07	0.992187	-16.0624	1640.25	-3230.95	3198.82	SKNSH-DS8482,hotspot,twopass,fdr0,01,merge,pks,bed	SK-N-SH	brain
0.992932	0.992237	-0.0070927	0.729008	-1.43595	1.42176	HMVEC_dBlNeo-DS13242,hotspot,twopass,fdr0,01,merge,pks,bed	HMVEC-dBl-Neo	blood_vessel

## Sheet: SD2
cis-regulated blood eGenes mapped from lifespan genetic association data:
eqtlMapSNPs: The number of SNPs mapped to the gene based on cis-eQTLGen mapping.
eqtlMapminP: The minimum cis-eQTLGen P-value of mapped SNPs.
eqtlDirection: Consecutive direction of mapped cis-eQTLGen SNPs after aligning risk increasing alleles in the GWAS for lifespan and tested alleles in cis-eQTLGen data.
minGwasP : The minimum P-value of mapped SNPs.
IndSigSNPs : rsID of the all independent significant SNPs of mapped SNPs.
GenomicLocus : Index of genomic loci where mapped SNPs are from.
ensg	symbol	chr	start	end	strand	type	entrezID	HUGO	eqtlMapSNPs	eqtlMapminP	eqtlDirection	minGwasP	IndSigSNPs	GenomicLocus
ENSG00000116793	PHTF1	1	114239453	114302111	-1	protein_coding	10745	PHTF1	1	4.5351e-34	+	6.44639e-09	rs1230666	1
ENSG00000134242	PTPN22	1	114356433	114414381	-1	protein_coding	26191	PTPN22	1	1.0602e-41	-	6.44639e-09	rs1230666	1
ENSG00000134262	AP4B1	1	114437370	114447823	-1	protein_coding	10717	AP4B1	1	2.482e-06	+	6.44639e-09	rs1230666	1
ENSG00000118655	DCLRE1B	1	114447763	114456708	1	protein_coding	64858	DCLRE1B	1	5.3386e-19	+	6.44639e-09	rs1230666	1
ENSG00000035115	SH3YL1	2	217730	266398	-1	protein_coding	26751	SH3YL1	204	1.2076e-18	+	2.26411e-08	rs66906321	2
ENSG00000138030	KHK	2	27309615	27323640	1	protein_coding	3795	KHK	5	3.104e-09	+	3.36816e-07	rs1275922	3
ENSG00000138074	SLC5A6	2	27422455	27435826	-1	protein_coding	8884	SLC5A6	2	3.3255e-07	-	1.33126e-06	rs1275922	3
ENSG00000138085	ATRAID	2	27434895	27440046	1	protein_coding	51374	ATRAID	5	3.5277e-08	+	5.99944e-09	rs1275922	3
ENSG00000115216	NRBP1	2	27650657	27665126	1	protein_coding	29959	NRBP1	4	7.0722e-09	+	7.87005e-09	rs1275922	3
ENSG00000157992	KRTCAP3	2	27665233	27669348	1	protein_coding	200634	KRTCAP3	1	2.9945e-06	-	3.36816e-07	rs1275922	3
ENSG00000159733	ZFYVE28	4	2271309	2420390	-1	protein_coding	57732	ZFYVE28	48	2.7161e-06	+	5.76784e-09	rs61348208	4
ENSG00000063978	RNF4	4	2463947	2627047	1	protein_coding	6047	RNF4	1	1.4736e-05	-	1.07653e-07	rs61348208	4
ENSG00000087274	ADD1	4	2845584	2931803	1	protein_coding	118	ADD1	39	3.8714e-12	+	5.76784e-09	rs61348208	4
ENSG00000109736	MFSD10	4	2932288	2936586	-1	protein_coding	10227	MFSD10	1	3.6647e-07	-	0.000122132	rs61348208	4
ENSG00000087269	NOP14	4	2939660	2965112	-1	protein_coding	8602	NOP14	2	7.3827e-08	-	4.34607e-05	rs61348208	4
ENSG00000125388	GRK4	4	2965335	3042474	1	protein_coding	2868	GRK4	75	8.1955e-34	-	5.76784e-09	rs61348208	4
ENSG00000197386	HTT	4	3076408	3245676	1	protein_coding	3064	HTT	68	2.7215e-20	+	5.76784e-09	rs61348208	4
ENSG00000188981	MSANTD1	4	3246096	3273465	1	protein_coding	345222	MSANTD1	20	3.1042e-06	-	5.76784e-09	rs61348208	4
ENSG00000159788	RGS12	4	3294755	3441640	1	protein_coding	6002	RGS12	77	5.187e-116	+	5.76784e-09	rs61348208	4
ENSG00000163956	LRPAP1	4	3508103	3534286	-1	protein_coding	4043	LRPAP1	32	7.3833e-07	+	5.76784e-09	rs61348208	4
ENSG00000074966	TXK	4	48068410	48136273	-1	protein_coding	7294	TXK	4	5.7688e-07	-	2.24967e-05	rs28971796	5
ENSG00000109171	SLAIN2	4	48343339	48428229	1	protein_coding	57606	SLAIN2	74	1.1231e-08	+	6.01296e-07	rs28971796	5
ENSG00000109180	OCIAD1	4	48807229	48863834	1	protein_coding	54940	OCIAD1	101	2.2707e-55	+	6.01296e-07	rs28971796	5
ENSG00000145247	OCIAD2	4	48887036	48908954	-1	protein_coding	132299	OCIAD2	12	1.4065e-07	+	5.29073e-05	rs28971796	5
ENSG00000124564	SLC17A3	6	25833294	25882514	-1	protein_coding	10786	SLC17A3	52	2.5872e-22	+	2.54555e-08	rs9393691	6
ENSG00000112343	TRIM38	6	25963030	25987384	1	protein_coding	10475	TRIM38	36	9.2352e-19	+	2.54555e-08	rs9393691	6
ENSG00000124693	HIST1H3B	6	26031817	26032288	-1	protein_coding	8358	HIST1H3B	3	1.9588e-08	+	7.57796e-06	rs9393691	6
ENSG00000187837	HIST1H1C	6	26055968	26056699	-1	protein_coding	3006	HIST1H1C	5	1.8742e-07	+	8.02298e-06	rs9393691	6
ENSG00000158373	HIST1H2BD	6	26158349	26171577	1	protein_coding	3017	HIST1H2BD	53	3,27170000000001e-310	-	2.54555e-08	rs9393691	6
ENSG00000197409	HIST1H3D	6	26197068	26199521	-1	protein_coding	8351	HIST1H3D	1	1.8295e-06	+	4.74516e-06	rs9393691	6
ENSG00000197846	HIST1H2BF	6	26199748	26200942	1	protein_coding	8343	HIST1H2BF	52	4.4363e-60	-	2.54555e-08	rs9393691	6
ENSG00000198518	HIST1H4E	6	26204858	26206266	1	protein_coding	8367	HIST1H4E	52	7.969e-70	-	2.54555e-08	rs9393691	6
ENSG00000187990	HIST1H2BG	6	26216428	26216872	-1	protein_coding	8339	HIST1H2BG	49	2.1982e-29	+	2.54555e-08	rs9393691	6
ENSG00000168274	HIST1H2AE	6	26217165	26217711	1	protein_coding	3012	HIST1H2AE	53	1.7146e-86	+	2.54555e-08	rs9393691	6
ENSG00000196966	HIST1H3E	6	26225383	26225844	1	protein_coding	8353	HIST1H3E	47	7.4071e-19	-	2.54555e-08	rs9393691	6
ENSG00000197459	HIST1H2BH	6	26251879	26252303	1	protein_coding	8345	HIST1H2BH	50	2.1715e-11	-	2.54555e-08	rs9393691	6
ENSG00000158406	HIST1H4H	6	26281283	26285762	-1	protein_coding	8365	HIST1H4H	53	4.1396e-239	-	2.54555e-08	rs9393691	6
ENSG00000186470	BTN3A2	6	26365387	26378546	1	protein_coding	11118	BTN3A2	53	6.5591e-165	+	2.54555e-08	rs9393691	6
ENSG00000124508	BTN2A2	6	26383324	26395102	1	protein_coding	10385	BTN2A2	48	3.8637e-24	-	2.54555e-08	rs9393691	6
ENSG00000026950	BTN3A1	6	26402465	26415444	1	protein_coding	11119	BTN3A1	47	2.624e-15	+	2.54555e-08	rs9393691	6
ENSG00000111801	BTN3A3	6	26440700	26453643	1	protein_coding	10384	BTN3A3	52	3.0954e-15	+	2.54555e-08	rs9393691	6
ENSG00000112763	BTN2A1	6	26458150	26476849	1	protein_coding	11120	BTN2A1	35	5.9959e-16	-	1.22514e-06	rs9393691	6
ENSG00000182952	HMGN4	6	26538633	26546482	1	protein_coding	10473	HMGN4	1	2.1634e-08	NA	NA	rs9393691	6
ENSG00000146109	ABT1	6	26597180	26600278	1	protein_coding	29777	ABT1	21	1.1417e-11	+	4.74516e-06	rs9393691	6
ENSG00000197903	HIST1H2BK	6	27106073	27114619	-1	protein_coding	85236	HIST1H2BK	53	9.9725e-64	+	2.54555e-08	rs9393691	6
ENSG00000112812	PRSS16	6	27215480	27224403	1	protein_coding	10279	PRSS16	46	1.5373e-09	-	2.54555e-08	rs9393691	6
ENSG00000240053	LY6G5B	6	31637944	31641553	1	protein_coding	58496	LY6G5B	4	3.564e-08	-	5.21983e-09	rs34967069	7
ENSG00000204428	LY6G5C	6	31644461	31651817	-1	protein_coding	80741	LY6G5C	12	4.0696e-20	-	5.21983e-09	rs34967069	7
ENSG00000213722	DDAH2	6	31694815	31698394	-1	protein_coding	23564	DDAH2	9	1.2406e-11	-	5.21983e-09	rs34967069	7
ENSG00000204388	HSPA1B	6	31795512	31798031	1	protein_coding	3304	HSPA1B	7	1.4681e-15	-	4.25874e-09	rs34967069	7
ENSG00000204351	SKIV2L	6	31926857	31937532	1	protein_coding	6499	SKIV2L	35	7.3091e-37	+	4.25874e-09	rs34967069	7
ENSG00000204314	PRRT1	6	32116136	32122150	-1	protein_coding	80863	PRRT1	8	1.3988e-07	-	5.21983e-09	rs34967069	7
ENSG00000198502	HLA-DRB5	6	32485120	32498064	-1	protein_coding	3127	HLA-DRB5	34	4.8138e-195	-	4.25874e-09	rs34967069	7
ENSG00000196126	HLA-DRB1	6	32546546	32557625	-1	protein_coding	3123	HLA-DRB1	34	2.5299e-49	+	4.25874e-09	rs34967069	7
ENSG00000196735	HLA-DQA1	6	32595956	32614839	1	protein_coding	3117	HLA-DQA1	35	3,27170000000001e-310	+	4.25874e-09	rs34967069	7
ENSG00000179344	HLA-DQB1	6	32627244	32636160	-1	protein_coding	3119	HLA-DQB1	35	3.3202e-187	+	4.25874e-09	rs34967069	7
ENSG00000237541	HLA-DQA2	6	32709119	32714992	1	protein_coding	3118	HLA-DQA2	34	3.3489e-64	-	4.25874e-09	rs34967069	7
ENSG00000232629	HLA-DQB2	6	32723875	32731311	-1	protein_coding	3120	HLA-DQB2	21	5.276e-183	-	4.25874e-09	rs34967069	7
ENSG00000241106	HLA-DOB	6	32780540	32784825	-1	protein_coding	3112	HLA-DOB	25	3.9084e-26	+	5.21983e-09	rs34967069	7
ENSG00000204267	TAP2	6	32789610	32806557	-1	protein_coding	6891	TAP2	16	6.2291e-27	-	4.25874e-09	rs34967069	7
ENSG00000240065	PSMB9	6	32811913	32827362	1	protein_coding	5698	PSMB9	12	3.6539e-13	+	5.21983e-09	rs34967069	7
ENSG00000242574	HLA-DMB	6	32902406	32908847	-1	protein_coding	3109	HLA-DMB	7	4.1247e-06	+	5.21983e-09	rs34967069	7
ENSG00000204248	COL11A2	6	33130458	33160276	-1	protein_coding	1302	COL11A2	9	2.7257e-08	-	5.21983e-09	rs34967069	7
ENSG00000112110	MRPL18	6	160210844	160219468	1	protein_coding	29074	MRPL18	5	1.6284e-06	+	1.68833e-09	rs144078421;rs9295128;rs117733303;rs186696265	8
ENSG00000175003	SLC22A1	6	160542821	160579750	1	protein_coding	6580	SLC22A1	51	1.9469e-47	+	2.14967e-16	rs144078421;rs9295128;rs117733303;rs186696265	8
ENSG00000146477	SLC22A3	6	160769300	160876014	1	protein_coding	6581	SLC22A3	6	1.2294e-08	-	1.25691e-08	rs12194962;rs12194138	8
ENSG00000147889	CDKN2A	9	21967751	21995300	-1	protein_coding	1029	CDKN2A	1	1.4209e-05	+	4.1239e-09	rs2891168	9
ENSG00000147883	CDKN2B	9	22002902	22009362	-1	protein_coding	1030	CDKN2B	6	6.4303e-33	-	3.95991e-10	rs2891168	9
ENSG00000174456	C12orf76	12	110465872	110511491	-1	protein_coding	400073	C12orf76	6	2.5612e-06	-	8.916e-09	rs12302980;rs11065822	10
ENSG00000111229	ARPC3	12	110872630	110888227	-1	protein_coding	10094	ARPC3	2	1.0696e-05	-	1.96856e-07	rs11065822	10
ENSG00000111231	GPN3	12	110890289	110907073	-1	protein_coding	51184	GPN3	86	2.3803e-108	-	1.1863e-12	rs12302980;rs11065822;rs597808	10
ENSG00000204856	FAM216A	12	110906169	110928190	1	protein_coding	29902	FAM216A	88	2.9341e-28	-	1.1863e-12	rs12302980;rs11065822;rs597808	10
ENSG00000111237	VPS29	12	110928902	110939922	-1	protein_coding	51699	VPS29	87	1.3307e-17	+	1.1863e-12	rs12302980;rs11065822;rs597808	10
ENSG00000196850	PPTC7	12	110969120	111021125	-1	protein_coding	160760	PPTC7	6	6.927e-07	+	7.3242e-13	rs597808	10
ENSG00000204852	TCTN1	12	111051832	111087235	1	protein_coding	79600	TCTN1	92	8.126e-15	+	7.3242e-13	rs12302980;rs11065822;rs597808	10
ENSG00000122986	HVCN1	12	111065646	111142755	-1	protein_coding	84329	HVCN1	8	2.88e-06	+	1.01776e-12	rs597808	10
ENSG00000198324	FAM109A	12	111798455	111806925	-1	protein_coding	144717	FAM109A	95	7.6164e-23	+	7.3242e-13	rs12302980;rs11065822;rs597808	10
ENSG00000111252	SH2B3	12	111843752	111889427	1	protein_coding	10019	SH2B3	103	3.4612e-70	-	7.3242e-13	rs12302980;rs11065822;rs597808	10
ENSG00000111271	ACAD10	12	112123857	112194903	1	protein_coding	80724	ACAD10	17	5.5342e-07	+	7.3242e-13	rs597808	10
ENSG00000111275	ALDH2	12	112204691	112247782	1	protein_coding	217	ALDH2	40	3.916e-89	+	7.3242e-13	rs12302980;rs11065822;rs597808	10
ENSG00000089022	MAPKAPK5	12	112279782	112334343	1	protein_coding	8550	MAPKAPK5	2	8.1578e-06	NA	NA	rs597808	10
ENSG00000198270	TMEM116	12	112369086	112450970	-1	protein_coding	89894	TMEM116	29	3.11e-26	+	7.3242e-13	rs11065822;rs597808	10
ENSG00000111300	NAA25	12	112464500	112546826	-1	protein_coding	80018	NAA25	22	2.5039e-09	+	7.3242e-13	rs11065822;rs597808	10
ENSG00000135148	TRAFD1	12	112563305	112591407	1	protein_coding	10906	TRAFD1	21	2.3352e-18	-	7.3242e-13	rs597808	10
ENSG00000173064	HECTD4	12	112597992	112819896	-1	protein_coding	283450	HECTD4	5	1.7849e-37	+	1.02894e-12	rs597808	10
ENSG00000111335	OAS2	12	113416200	113449528	1	protein_coding	4939	OAS2	9	3.6337e-10	+	6.86493e-11	rs597808	10
ENSG00000139410	SDSL	12	113860042	113876081	1	protein_coding	113675	SDSL	1	4.458e-06	-	2.45634e-10	rs597808	10
ENSG00000136381	IREB2	15	78729773	78793798	1	protein_coding	3658	IREB2	210	3,27170000000001e-310	+	1.57632e-26	rs28395178;rs8042849;rs1394371;rs8042238;rs4887072;rs56117933;rs12441088	11
ENSG00000188266	HYKK	15	78799906	78829714	1	protein_coding	123688	HYKK	65	2.731e-09	+	1.57632e-26	rs8042849;rs1394371;rs56117933;rs4887072	11
ENSG00000041357	PSMA4	15	78832747	78841604	1	protein_coding	5685	PSMA4	210	5.6262e-107	-	1.57632e-26	rs28395178;rs8042849;rs1394371;rs8042238;rs4887072;rs56117933;rs12441088	11
ENSG00000103811	CTSH	15	79213400	79241916	-1	protein_coding	1512	CTSH	74	6.2544e-52	-	1.57632e-26	rs8042849;rs1394371;rs56117933;rs4887072;rs28395178	11
ENSG00000185043	CIB1	15	90773207	90777279	-1	protein_coding	10519	CIB1	9	3.6724e-07	+	4.82426e-08	rs2521501	12
ENSG00000140564	FURIN	15	91411822	91426688	1	protein_coding	5045	FURIN	28	5.0036e-13	+	1.26137e-10	rs2521501;rs6224	12
ENSG00000182511	FES	15	91426925	91439006	1	protein_coding	2242	FES	45	3,27170000000001e-310	+	1.26137e-10	rs2521501;rs6224;rs2521498	12
ENSG00000196547	MAN2A2	15	91445448	91465814	1	protein_coding	4122	MAN2A2	45	2.0233e-19	-	1.26137e-10	rs2521501;rs6224;rs2521498	12
ENSG00000140553	UNC45A	15	91473410	91497323	1	protein_coding	55898	UNC45A	13	6.8772e-07	+	1.86158e-07	rs2521498	12
ENSG00000184508	HDDC3	15	91474148	91475799	-1	protein_coding	374659	HDDC3	29	6.5764e-09	+	1.26137e-10	rs2521501;rs6224;rs2521498	12
ENSG00000166965	RCCD1	15	91498100	91506349	1	protein_coding	91433	RCCD1	28	2.2714e-17	-	1.26137e-10	rs2521501;rs6224	12
ENSG00000180917	CMTR2	16	71315292	71323618	-1	protein_coding	55783	CMTR2	8	7.0223e-12	-	1.35236e-08	rs12924886	13
ENSG00000157429	ZNF19	16	71498453	71598992	-1	protein_coding	7567	ZNF19	6	5.5688e-07	-	1.35236e-08	rs12924886	13
ENSG00000040199	PHLPP2	16	71671738	71758604	-1	protein_coding	23035	PHLPP2	1	7.7709e-06	+	5.74923e-06	rs12924886	13
ENSG00000102967	DHODH	16	72042487	72058954	1	protein_coding	1723	DHODH	6	2.9691e-07	-	1.35236e-08	rs12924886	13
ENSG00000140830	TXNL4B	16	72078188	72128330	-1	protein_coding	54957	TXNL4B	7	2.4121e-07	+	1.35236e-08	rs12924886	13
ENSG00000257017	HP	16	72088491	72094954	1	protein_coding	3240	HP	8	3,27170000000001e-310	+	1.35236e-08	rs12924886	13
ENSG00000140829	DHX38	16	72127461	72146811	1	protein_coding	9785	DHX38	8	1.2374e-81	-	1.35236e-08	rs12924886	13
ENSG00000141698	NT5C3B	17	39981335	39992523	-1	protein_coding	115024	NT5C3B	1	3.0603e-18	+	3.58337e-08	rs1011157	14
ENSG00000108771	DHX58	17	40253422	40264751	-1	protein_coding	79132	DHX58	1	8.9667e-09	+	3.58337e-08	rs1011157	14
ENSG00000033627	ATP6V0A1	17	40610862	40674629	1	protein_coding	535	ATP6V0A1	1	2.1784e-08	-	3.58337e-08	rs1011157	14
ENSG00000108786	HSD17B1	17	40701232	40707231	1	protein_coding	3292	HSD17B1	1	1.7594e-10	+	3.58337e-08	rs1011157	14
ENSG00000108788	MLX	17	40719086	40725257	1	protein_coding	6945	MLX	2	3.4759e-12	-	3.58337e-08	rs1011157	14
ENSG00000131470	PSMC3IP	17	40724333	40729849	-1	protein_coding	29893	PSMC3IP	1	2.8516e-07	-	3.58337e-08	rs1011157	14
ENSG00000126581	BECN1	17	40962152	40985367	-1	protein_coding	8678	BECN1	2	5.7685e-305	-	3.58337e-08	rs1011157	14
ENSG00000090339	ICAM1	19	10381511	10397291	1	protein_coding	3383	ICAM1	48	2.2117e-07	+	9.85574e-09	rs142158911	15
ENSG00000180739	S1PR5	19	10623623	10628607	-1	protein_coding	53637	S1PR5	42	2.3638e-09	+	8.08655e-09	rs142158911	15
ENSG00000129354	AP1M2	19	10683347	10697991	-1	protein_coding	10053	AP1M2	2	2.2364e-06	-	7.47869e-06	rs142158911	15
ENSG00000129353	SLC44A2	19	10713133	10755235	1	protein_coding	57153	SLC44A2	44	3.3748e-28	-	8.08655e-09	rs142158911	15
ENSG00000142444	C19orf52	19	11039409	11044211	1	protein_coding	90580	C19orf52	17	2.8607e-07	-	1.37825e-08	rs142158911	15
ENSG00000127616	SMARCA4	19	11071598	11176071	1	protein_coding	6597	SMARCA4	55	1.0959e-17	-	8.08655e-09	rs142158911	15
ENSG00000102575	ACP5	19	11685475	11689823	-1	protein_coding	54	ACP5	1	1.798e-05	+	8.08655e-09	rs142158911	15
ENSG00000069399	BCL3	19	45250962	45263301	1	protein_coding	602	BCL3	1	1.3701e-05	+	2.80738e-09	rs365653	16
ENSG00000130202	PVRL2	19	45349432	45392485	1	protein_coding	5819	PVRL2	103	3,27170000000001e-310	+	2.93148e-65	rs41290120;rs12691088;rs406456;rs365653;rs6859;rs1081105;rs34404554;rs157582;rs429358;rs157580;rs11668327;rs405509;rs10119;rs111789331;rs75627662;rs7412;rs157595	16
ENSG00000130204	TOMM40	19	45393826	45406946	1	protein_coding	10452	TOMM40	7	7.9473e-06	-	5.03762e-25	rs1081105;rs10119	16
ENSG00000130703	OSBPL2	20	60813580	60871268	1	protein_coding	9885	OSBPL2	59	2.2346e-12	+	2.70943e-08	rs13037253	17
ENSG00000130702	LAMA5	20	60883011	60942368	-1	protein_coding	3911	LAMA5	25	4.9512e-76	-	3.73102e-07	rs13037253	17
ENSG00000149679	CABLES2	20	60963688	60982341	-1	protein_coding	81928	CABLES2	63	2.5068e-32	+	2.70943e-08	rs13037253	17

## Sheet: SD3
Gene ontology (GO) enrichment analysis for eGenes:
Pathway	P-value	Adjusted P-value	Odds Ratio	Genes
T cell receptor signaling pathway (GO:0050852)	1.10817e-13	5.65497e-10	14.6341	HLA-DRB5;BTN2A2;BTN3A1;BTN2A1;TXK;PTPN22;BTN3A3;BTN3A2;PSMB9;PSMA4;HLA-DQA2;HLA-DQA1;HLA-DRB1;HLA-DQB2;HLA-DQB1
antigen receptor-mediated signaling pathway (GO:0050851)	7.77205e-11	1.98304e-07	9.30233	HLA-DRB5;BTN2A2;BTN3A1;BTN2A1;TXK;PTPN22;BTN3A3;BTN3A2;PSMB9;PSMA4;HLA-DQA2;HLA-DQA1;HLA-DRB1;HLA-DQB2;HLA-DQB1
interferon-gamma-mediated signaling pathway (GO:0060333)	5.84318e-10	9.93925e-07	20.2817	HLA-DRB5;OAS2;TRIM38;HLA-DQA2;HLA-DQB2;HLA-DQA1;HLA-DRB1;ICAM1;HLA-DQB1
antigen processing and presentation of peptide antigen via MHC class II (GO:0002495)	1.17314e-08	9.97753e-06	14.5455	HLA-DRB5;HLA-DMB;HLA-DOB;HLA-DQA2;AP1M2;HLA-DQA1;HLA-DRB1;HLA-DQB2;HLA-DQB1
antigen processing and presentation of exogenous peptide antigen (GO:0002478)	1.07208e-08	1.09417e-05	14.6939	HLA-DRB5;HLA-DMB;HLA-DOB;HLA-DQA2;AP1M2;HLA-DQA1;HLA-DRB1;HLA-DQB2;HLA-DQB1
antigen processing and presentation of exogenous peptide antigen via MHC class II (GO:0019886)	1.07208e-08	1.36771e-05	14.6939	HLA-DRB5;HLA-DMB;HLA-DOB;HLA-DQA2;AP1M2;HLA-DQA1;HLA-DRB1;HLA-DQB2;HLA-DQB1
cellular response to interferon-gamma (GO:0071346)	5.09432e-08	3.71376e-05	12.3077	HLA-DRB5;OAS2;TRIM38;HLA-DQA2;HLA-DQA1;HLA-DRB1;HLA-DQB2;ICAM1;HLA-DQB1
regulation of immune response (GO:0050776)	0.000188084	0.106644	5.07937	BTN2A2;BTN3A1;BTN2A1;DHX58;PTPN22;BTN3A3;BTN3A2;ICAM1
cytokine-mediated signaling pathway (GO:0019221)	0.000171027	0.109094	3.28076	LAMA5;HLA-DRB5;ICAM1;SMARCA4;PSMB9;PSMA4;OAS2;TRIM38;HLA-DQA2;HLA-DQA1;HLA-DRB1;HLA-DQB2;HLA-DQB1
drug transport (GO:0015893)	0.000214643	0.109532	25.2632	SLC22A3;SLC22A1;SLC17A3
transmembrane transport (GO:0055085)	0.000635305	0.190704	3.79947	SLC5A6;SLC22A3;PSMA4;SLC44A2;SLC22A1;ADD1;SLC17A3;ATP6V0A1;PSMB9
catecholamine transport (GO:0051937)	0.000571795	0.194525	53.3333	SLC22A3;SLC22A1
organic cation transport (GO:0015695)	0.000495716	0.194587	19.2	SLC22A3;SLC44A2;SLC22A1
regulation of cytokine production (GO:0001817)	0.000612036	0.195201	7.33945	BTN2A2;BTN3A1;BTN2A1;BTN3A3;BTN3A2
ammonium transport (GO:0015696)	0.000438223	0.203296	20	SLC22A3;SLC44A2;SLC22A1
quaternary ammonium group transport (GO:0015697)	0.000571795	0.208419	53.3333	SLC22A3;SLC22A1
positive regulation of microtubule polymerization (GO:0031116)	0.000495716	0.210803	19.2	FES;SLAIN2;HSPA1B
negative regulation of cyclin-dependent protein serine/threonine kinase activity involved in G1/S transition of mitotic cell cycle (GO:0031658)	0.000797239	0.214121	45.7143	CDKN2B;CDKN2A
endonucleolytic cleavage in ITS1 to separate SSU-rRNA from 5,8S rRNA and LSU-rRNA from tricistronic rRNA transcript (SSU-rRNA, 5,8S rRNA, LSU-rRNA) (GO:0000447)	0.000797239	0.226017	45.7143	ABT1;NOP14
T cell mediated immunity (GO:0002456)	0.00135554	0.345867	35.5556	BTN3A3;BTN3A2
sodium-independent organic anion transport (GO:0043252)	0.00171376	0.380231	12.6316	SLC22A3;SLC22A1;MFSD10
nucleosome organization (GO:0034728)	0.00159414	0.387375	8	HIST1H2BK;HIST1H2BH;HIST1H2BD;SMARCA4
negative regulation of cellular protein catabolic process (GO:1903363)	0.00168751	0.391425	32	FURIN;ATRAID
lymphocyte mediated immunity (GO:0002449)	0.00205409	0.403154	29.0909	BTN3A3;BTN3A2
endonucleolytic cleavage of tricistronic rRNA transcript (SSU-rRNA, 5,8S rRNA, LSU-rRNA) (GO:0000479)	0.00205409	0.41928	29.0909	ABT1;NOP14
drug transmembrane transport (GO:0006855)	0.00205409	0.43675	29.0909	SLC22A3;SLC22A1
regulation of cyclin-dependent protein serine/threonine kinase activity involved in G1/S transition of mitotic cell cycle (GO:0031657)	0.00335715	0.611841	22.8571	CDKN2B;CDKN2A
adaptive immune response based on somatic recombination of immune receptors built from immunoglobulin superfamily domains (GO:0002460)	0.00335715	0.634502	22.8571	BTN3A3;BTN3A2
negative regulation of interleukin-8 production (GO:0032717)	0.00495621	0.872122	18.8235	BCL3;PTPN22
regulation of peptidase activity (GO:0052547)	0.00555304	0.914102	17.7778	CTSH;FURIN
anion transport (GO:0006820)	0.00545387	0.927703	8.42105	SLC22A3;SLC22A1;SLC17A3
aspartate family amino acid catabolic process (GO:0009068)	0.00618109	0.927708	16.8421	HYKK;SDSL
negative regulation of phosphate metabolic process (GO:0045936)	0.00683995	0.943358	16	CDKN2B;CDKN2A
maturation of 5,8S rRNA from tricistronic rRNA transcript (SSU-rRNA, 5,8S rRNA, LSU-rRNA) (GO:0000466)	0.00618109	0.955821	16.8421	ABT1;NOP14
receptor metabolic process (GO:0043112)	0.00600497	0.957605	8.13559	BECN1;GRK4;FAM109A
nucleosome assembly (GO:0006334)	0.00658822	0.960563	7.86885	HIST1H2BK;HIST1H2BH;HIST1H2BD
negative regulation of innate immune response (GO:0045824)	0.00683995	0.969562	16	DHX58;TRAFD1
organic anion transport (GO:0015711)	0.00788142	1	5.12	SLC22A3;SLC22A1;SLC17A3;MFSD10
chromatin assembly (GO:0031497)	0.00818993	1	7.27273	HIST1H2BK;HIST1H2BH;HIST1H2BD
regulation of innate immune response (GO:0045088)	0.00962223	1	6.85714	DHX58;TRAFD1;PTPN22
positive regulation of immune effector process (GO:0002699)	0.0105824	1	12.8	HLA-DMB;DHX58
proteasomal ubiquitin-independent protein catabolic process (GO:0010499)	0.0105824	1	12.8	PSMA4;PSMB9
negative regulation of cyclin-dependent protein serine/threonine kinase activity (GO:0045736)	0.0105824	1	12.8	CDKN2B;CDKN2A
positive regulation of microtubule polymerization or depolymerization (GO:0031112)	0.0105824	1	12.8	FES;SLAIN2
cellular senescence (GO:0090398)	0.0105824	1	12.8	CDKN2A;MAPKAPK5
regulation of spindle assembly (GO:0090169)	0.0114178	1	12.3077	RNF4;HSPA1B
negative regulation of phosphorylation (GO:0042326)	0.0120284	1	6.31579	CDKN2B;CDKN2A;CIB1
negative regulation of extrinsic apoptotic signaling pathway (GO:2001237)	0.01246	1	6.23377	HTT;HSPA1B;ICAM1
positive regulation of calcium-mediated signaling (GO:0050850)	0.0140909	1	11.0345	HTT;CIB1
protein catabolic process (GO:0030163)	0.0147501	1	5.85366	PSMA4;PRSS16;PSMB9
negative regulation of cell death (GO:0060548)	0.0147501	1	5.85366	BECN1;LRPAP1;HSPA1B
positive regulation of myeloid cell differentiation (GO:0045639)	0.0150363	1	10.6667	FES;HSPA1B
protein destabilization (GO:0031648)	0.0170064	1	10	HTT;CTSH
organic substance transport (GO:0071702)	0.0177922	1	5.45455	SLC22A3;SLC22A1;SLC17A3
regulation of stem cell differentiation (GO:2000736)	0.0183307	1	5.39326	PSMA4;OCIAD1;PSMB9
positive regulation of cytokine-mediated signaling pathway (GO:0001961)	0.01908	1	9.41176	TXK;HSPA1B
exonucleolytic nuclear-transcribed mRNA catabolic process involved in deadenylation-dependent decay (GO:0043928)	0.01908	1	9.41176	NT5C3B;SKIV2L
negative regulation of cellular process (GO:0048523)	0.019222	1	2.39252	LRPAP1;BECN1;CDKN2B;BTN2A2;CDKN2A;CIB1;HSPA1B;SMARCA4
protein-DNA complex assembly (GO:0065004)	0.02	1	5.21739	HIST1H2BK;HIST1H2BH;HIST1H2BD
negative regulation of cellular metabolic process (GO:0031324)	0.0201547	1	9.14286	LRPAP1;BTN2A2
macromolecule catabolic process (GO:0009057)	0.0201547	1	9.14286	BECN1;PRSS16
proteolysis involved in cellular protein catabolic process (GO:0051603)	0.021158	1	5.10638	PSMA4;CTSH;PSMB9
nuclear-transcribed mRNA catabolic process, exonucleolytic (GO:0000291)	0.0212541	1	8.88889	NT5C3B;SKIV2L
negative regulation of protein kinase B signaling (GO:0051898)	0.0212541	1	8.88889	PHLPP2;CIB1
regulation of microtubule polymerization (GO:0031113)	0.0212541	1	8.88889	FES;SLAIN2
maturation of SSU-rRNA from tricistronic rRNA transcript (SSU-rRNA, 5,8S rRNA, LSU-rRNA) (GO:0000462)	0.0212541	1	8.88889	ABT1;NOP14
zymogen activation (GO:0031638)	0.022378	1	8.64865	CTSH;FURIN
regulation of cell death (GO:0010941)	0.0229627	1	4.94845	LRPAP1;BECN1;HSPA1B
T cell differentiation (GO:0030217)	0.0246978	1	8.20513	TXK;PTPN22
negative regulation of cytokine secretion (GO:0050710)	0.0271114	1	7.80488	BTN2A2;PTPN22
positive regulation of interferon-gamma production (GO:0032729)	0.0309015	1	7.27273	TXK;PTPN22
RNA catabolic process (GO:0006401)	0.0309015	1	7.27273	SKIV2L;HSPA1B
negative regulation of immune response (GO:0050777)	0.0322089	1	7.11111	DHX58;TRAFD1
hexose metabolic process (GO:0019318)	0.0335378	1	6.95652	MAN2A2;HECTD4
peptidyl-tyrosine autophosphorylation (GO:0038083)	0.0335378	1	6.95652	FES;TXK
negative regulation of protein modification by small protein conjugation or removal (GO:1903321)	0.0348878	1	6.80851	RNF4;HSPA1B
negative regulation of cell growth (GO:0030308)	0.0362736	1	4.13793	CDKN2A;HSPA1B;SMARCA4
pyrimidine-containing compound biosynthetic process (GO:0072528)	0.0369233	1	26.6667	DHODH
positive regulation of interferon-gamma secretion (GO:1902715)	0.0369233	1	26.6667	PTPN22
positive regulation of cellular extravasation (GO:0002693)	0.0369233	1	26.6667	ICAM1
regulation of macrophage apoptotic process (GO:2000109)	0.0369233	1	26.6667	CDKN2A
vocal learning (GO:0042297)	0.0369233	1	26.6667	HTT
negative regulation of transforming growth factor beta production (GO:0071635)	0.0369233	1	26.6667	FURIN
positive regulation of toll-like receptor 3 signaling pathway (GO:0034141)	0.0369233	1	26.6667	PTPN22
N-terminal peptidyl-methionine acetylation (GO:0017196)	0.0369233	1	26.6667	NAA25
regulation of nuclease activity (GO:0032069)	0.0369233	1	26.6667	OAS2
positive regulation of amyloid-beta clearance (GO:1900223)	0.0369233	1	26.6667	LRPAP1
imitative learning (GO:0098596)	0.0369233	1	26.6667	HTT
rRNA transport (GO:0051029)	0.0369233	1	26.6667	MRPL18
regulation of natural killer cell proliferation (GO:0032817)	0.0369233	1	26.6667	PTPN22
surfactant homeostasis (GO:0043129)	0.0369233	1	26.6667	CTSH
citrulline metabolic process (GO:0000052)	0.0369233	1	26.6667	DDAH2
negative regulation of interleukin-6 secretion (GO:1900165)	0.0369233	1	26.6667	PTPN22
regulation of protein K63-linked ubiquitination (GO:1900044)	0.0369233	1	26.6667	PTPN22
chemical homeostasis within a tissue (GO:0048875)	0.0369233	1	26.6667	CTSH
regulation of microtubule nucleation (GO:0010968)	0.0369233	1	26.6667	HSPA1B
cytoplasmic microtubule organization (GO:0031122)	0.0376501	1	6.53061	CIB1;SLAIN2
regulation of cell growth (GO:0001558)	0.0380955	1	3.16832	CDKN2A;CIB1;HSPA1B;SMARCA4
cytosolic transport (GO:0016482)	0.0386693	1	4.03361	VPS29;BECN1;FAM109A
protein ubiquitination (GO:0016567)	0.0400948	1	2.20907	PSMA4;HECTD4;HIST1H2BK;HIST1H2BH;RNF4;HIST1H2BD;PSMB9
negative regulation of growth (GO:0045926)	0.0403102	1	3.96694	CDKN2A;HSPA1B;SMARCA4
regulation of cellular amine metabolic process (GO:0033238)	0.0419445	1	6.15385	PSMA4;PSMB9
regulation of cellular amino acid metabolic process (GO:0006521)	0.0419445	1	6.15385	PSMA4;PSMB9
positive regulation of hemopoiesis (GO:1903708)	0.0429443	1	22.8571	FES
positive regulation of RIG-I signaling pathway (GO:1900246)	0.0429443	1	22.8571	DHX58
flavin-containing compound metabolic process (GO:0042726)	0.0429443	1	22.8571	ACP5
positive regulation of calcineurin-NFAT signaling cascade (GO:0070886)	0.0429443	1	22.8571	CIB1
negative regulation of receptor internalization (GO:0002091)	0.0429443	1	22.8571	LRPAP1
positive regulation of tumor necrosis factor-mediated signaling pathway (GO:1903265)	0.0429443	1	22.8571	HSPA1B
negative regulation of interleukin-8 secretion (GO:2000483)	0.0429443	1	22.8571	PTPN22
protection from non-homologous end joining at telomere (GO:0031848)	0.0429443	1	22.8571	DCLRE1B
regulation of MDA-5 signaling pathway (GO:0039533)	0.0429443	1	22.8571	DHX58
positive regulation of cellular senescence (GO:2000774)	0.0429443	1	22.8571	CDKN2A
regulation of toll-like receptor 3 signaling pathway (GO:0034139)	0.0429443	1	22.8571	PTPN22
riboflavin metabolic process (GO:0006771)	0.0429443	1	22.8571	ACP5
mannose metabolic process (GO:0006013)	0.0429443	1	22.8571	MAN2A2
negative regulation of osteoblast proliferation (GO:0033689)	0.0429443	1	22.8571	ATRAID
positive regulation of autophagy of mitochondrion (GO:1903599)	0.0429443	1	22.8571	HTT
positive regulation of myeloid cell apoptotic process (GO:0033034)	0.0429443	1	22.8571	CDKN2A
negative regulation of RIG-I signaling pathway (GO:0039536)	0.0429443	1	22.8571	DHX58
positive regulation of proteolysis (GO:0045862)	0.043415	1	6.03774	CTSH;FURIN
regulation of cell-matrix adhesion (GO:0001952)	0.043415	1	6.03774	CDKN2A;CIB1
positive regulation of sequence-specific DNA binding transcription factor activity (GO:0051091)	0.0467478	1	2.96296	CIB1;TRIM38;HSPA1B;SMARCA4
positive regulation of NF-kappaB transcription factor activity (GO:0051092)	0.0472207	1	3.72093	CIB1;TRIM38;HSPA1B
positive regulation of smooth muscle cell apoptotic process (GO:0034393)	0.048928	1	20	CDKN2A
barbed-end actin filament capping (GO:0051016)	0.048928	1	20	ADD1
positive regulation of cell aging (GO:0090343)	0.048928	1	20	CDKN2A
late endosome to vacuole transport (GO:0045324)	0.048928	1	20	BECN1
stress-induced premature senescence (GO:0090400)	0.048928	1	20	MAPKAPK5
positive regulation of toll-like receptor 4 signaling pathway (GO:0034145)	0.048928	1	20	PTPN22
negative regulation of activated T cell proliferation (GO:0046007)	0.048928	1	20	BTN2A2
protein K6-linked ubiquitination (GO:0085020)	0.048928	1	20	RNF4
regulation of smooth muscle cell apoptotic process (GO:0034391)	0.048928	1	20	CDKN2A
positive regulation of viral entry into host cell (GO:0046598)	0.048928	1	20	TRIM38
estrogen biosynthetic process (GO:0006703)	0.048928	1	20	HSD17B1
immunoglobulin mediated immune response (GO:0016064)	0.048928	1	20	HLA-DQB1
pantothenate metabolic process (GO:0015939)	0.048928	1	20	SLC5A6
heterochromatin assembly (GO:0031507)	0.048928	1	20	CDKN2A
negative regulation of cellular catabolic process (GO:0031330)	0.0494846	1	5.61404	PTPN22;ATRAID
positive regulation of cytokine production (GO:0001819)	0.050082	1	2.89593	TXK;DHX58;PTPN22;HSPA1B
protein targeting (GO:0006605)	0.0518169	1	3.58209	TOMM40;AP4B1;AP1M2
integrin-mediated signaling pathway (GO:0007229)	0.0526279	1	5.42373	LAMA5;TXK
positive regulation of transcription of nuclear large rRNA transcript from RNA polymerase I promoter (GO:1901838)	0.0548745	1	17.7778	SMARCA4
negative regulation of protein sumoylation (GO:0033234)	0.0548745	1	17.7778	RNF4
megakaryocyte differentiation (GO:0030219)	0.0548745	1	17.7778	CDKN2B
response to UV-C (GO:0010225)	0.0548745	1	17.7778	BCL3
regulation of natural killer cell activation (GO:0032814)	0.0548745	1	17.7778	PTPN22
regulation of interferon-gamma secretion (GO:1902713)	0.0548745	1	17.7778	PTPN22
regulation of leukocyte degranulation (GO:0043300)	0.0548745	1	17.7778	FES
regulation of mast cell activation involved in immune response (GO:0033006)	0.0548745	1	17.7778	FES
regulation of leukocyte mediated cytotoxicity (GO:0001910)	0.0548745	1	17.7778	ICAM1
positive regulation of leukocyte apoptotic process (GO:2000108)	0.0548745	1	17.7778	CDKN2A
proton-transporting V-type ATPase complex assembly (GO:0070070)	0.0548745	1	17.7778	ATP6V0A1
serine family amino acid catabolic process (GO:0009071)	0.0548745	1	17.7778	SDSL
receptor recycling (GO:0001881)	0.0548745	1	17.7778	FAM109A
nuclear-transcribed mRNA catabolic process, exonucleolytic, 3'-5' (GO:0034427)	0.0548745	1	17.7778	SKIV2L
vitamin transmembrane transport (GO:0035461)	0.0548745	1	17.7778	SLC5A6
extracellular matrix organization (GO:0030198)	0.0564056	1	2.78261	LAMA5;COL11A2;FURIN;ICAM1
regulation of cellular ketone metabolic process (GO:0010565)	0.0574721	1	5.16129	PSMA4;PSMB9
positive regulation of Wnt signaling pathway (GO:0030177)	0.0586012	1	3.40426	PSMA4;SMARCA4;PSMB9
positive regulation of type I interferon production (GO:0032481)	0.0591202	1	5.07937	DHX58;PTPN22
negative regulation of G2/M transition of mitotic cell cycle (GO:0010972)	0.0591202	1	5.07937	PSMA4;PSMB9
negative regulation of viral-induced cytoplasmic pattern recognition receptor signaling pathway (GO:0039532)	0.0607842	1	16	DHX58
actin filament capping (GO:0051693)	0.0607842	1	16	ADD1
protein deglycosylation (GO:0006517)	0.0607842	1	16	MAN2A2
vacuolar proton-transporting V-type ATPase complex assembly (GO:0070072)	0.0607842	1	16	ATP6V0A1
cellular response to thyroid hormone stimulus (GO:0097067)	0.0607842	1	16	CTSH
negative regulation of inclusion body assembly (GO:0090084)	0.0607842	1	16	HSPA1B
regulation of amyloid-beta clearance (GO:1900221)	0.0607842	1	16	LRPAP1
telomere maintenance in response to DNA damage (GO:0043247)	0.0607842	1	16	DCLRE1B
urate transport (GO:0015747)	0.0607842	1	16	SLC17A3
virion attachment to host cell (GO:0019062)	0.0607842	1	16	ICAM1
response to muramyl dipeptide (GO:0032495)	0.0607842	1	16	PTPN22
nuclear-transcribed mRNA catabolic process, deadenylation-dependent decay (GO:0000288)	0.0607846	1	5	NT5C3B;SKIV2L
proteasomal protein catabolic process (GO:0010498)	0.0623714	1	2.68908	PSMA4;HECTD4;RNF4;PSMB9
positive regulation of protein polymerization (GO:0032273)	0.062465	1	4.92308	FES;SLAIN2
regulation of cell division (GO:0051302)	0.0641611	1	4.84848	BECN1;CIB1
replicative senescence (GO:0090399)	0.0666572	1	14.5455	CDKN2A
endothelium development (GO:0003158)	0.0666572	1	14.5455	LAMA5
regulation of myeloid leukocyte mediated immunity (GO:0002886)	0.0666572	1	14.5455	FES
nitric oxide biosynthetic process (GO:0006809)	0.0666572	1	14.5455	DDAH2
arginine metabolic process (GO:0006525)	0.0666572	1	14.5455	DDAH2
negative regulation of leukocyte cell-cell adhesion (GO:1903038)	0.0666572	1	14.5455	PTPN22
negative regulation of JUN kinase activity (GO:0043508)	0.0666572	1	14.5455	PTPN22
biotin metabolic process (GO:0006768)	0.0666572	1	14.5455	SLC5A6
response to thyroid hormone (GO:0097066)	0.0666572	1	14.5455	CTSH
T cell proliferation (GO:0042098)	0.0666572	1	14.5455	BTN3A1
transcytosis (GO:0045056)	0.0666572	1	14.5455	LRPAP1
urate metabolic process (GO:0046415)	0.0666572	1	14.5455	SLC17A3
regulation of cyclin-dependent protein serine/threonine kinase activity (GO:0000079)	0.0675994	1	4.70588	CDKN2B;CDKN2A
regulation of endopeptidase activity (GO:0052548)	0.0693411	1	4.63768	FURIN;PSMB9
negative regulation of cell cycle G2/M phase transition (GO:1902750)	0.0710976	1	4.57143	PSMA4;PSMB9
regulation of transcription of nuclear large rRNA transcript from RNA polymerase I promoter (GO:1901836)	0.0724938	1	13.3333	SMARCA4
lysine metabolic process (GO:0006553)	0.0724938	1	13.3333	HYKK
regulation of inclusion body assembly (GO:0090083)	0.0724938	1	13.3333	HSPA1B
negative regulation of metabolic process (GO:0009892)	0.0724938	1	13.3333	BTN2A2
positive regulation of peptidase activity (GO:0010952)	0.0724938	1	13.3333	CTSH
iron ion transport (GO:0006826)	0.0724938	1	13.3333	IREB2
lysine catabolic process (GO:0006554)	0.0724938	1	13.3333	HYKK
peptidyl-methionine modification (GO:0018206)	0.0724938	1	13.3333	NAA25
L-serine metabolic process (GO:0006563)	0.0724938	1	13.3333	SDSL
regulation of antigen receptor-mediated signaling pathway (GO:0050854)	0.0724938	1	13.3333	PTPN22
negative regulation of androgen receptor signaling pathway (GO:0060766)	0.0724938	1	13.3333	SMARCA4
regulation of interleukin-8 biosynthetic process (GO:0045414)	0.0724938	1	13.3333	BCL3
nitric oxide metabolic process (GO:0046209)	0.0724938	1	13.3333	DDAH2
regulation of catabolic process (GO:0009894)	0.0724938	1	13.3333	FURIN
regulation of establishment of endothelial barrier (GO:1903140)	0.0724938	1	13.3333	ADD1
negative regulation of ubiquitin-protein ligase activity involved in mitotic cell cycle (GO:0051436)	0.0746536	1	4.44444	PSMA4;PSMB9
SCF-dependent proteasomal ubiquitin-dependent protein catabolic process (GO:0031146)	0.0764527	1	4.38356	PSMA4;PSMB9
regulation of ubiquitin-protein ligase activity involved in mitotic cell cycle (GO:0051439)	0.0764527	1	4.38356	PSMA4;PSMB9
lymphocyte differentiation (GO:0030098)	0.0782655	1	4.32432	TXK;PTPN22
DNA strand elongation (GO:0022616)	0.0782942	1	12.3077	DCLRE1B
cellular response to nitrogen starvation (GO:0006995)	0.0782942	1	12.3077	BECN1
negative regulation of epidermal growth factor-activated receptor activity (GO:0007175)	0.0782942	1	12.3077	ZFYVE28
energy coupled proton transport, down electrochemical gradient (GO:0015985)	0.0782942	1	12.3077	ATP6V0A1
phosphate ion transport (GO:0006817)	0.0782942	1	12.3077	SLC17A3
endothelial cell differentiation (GO:0045446)	0.0782942	1	12.3077	LAMA5
cellular response to nitrogen levels (GO:0043562)	0.0782942	1	12.3077	BECN1
negative regulation of cell proliferation (GO:0008285)	0.0784108	1	2.1978	CDKN2B;CDKN2A;CIB1;ATRAID;HSPA1B
regulation of G-protein coupled receptor protein signaling pathway (GO:0008277)	0.0800918	1	4.26667	GRK4;RGS12
negative regulation of intracellular signal transduction (GO:1902532)	0.0812837	1	2.96296	PHLPP2;CIB1;MAPKAPK5
antigen processing and presentation of exogenous peptide antigen via MHC class I, TAP-dependent (GO:0002479)	0.0819313	1	4.21053	PSMA4;PSMB9
regulation of defense response (GO:0031347)	0.0819313	1	4.21053	DHX58;PTPN22
regulation of hematopoietic stem cell differentiation (GO:1902036)	0.0837839	1	4.15584	PSMA4;PSMB9
positive regulation of ubiquitin-protein ligase activity involved in regulation of mitotic cell cycle transition (GO:0051437)	0.0837839	1	4.15584	PSMA4;PSMB9
positive regulation of cell adhesion mediated by integrin (GO:0033630)	0.0840586	1	11.4286	CIB1
negative regulation of receptor-mediated endocytosis (GO:0048261)	0.0840586	1	11.4286	LRPAP1
regulation of lipase activity (GO:0060191)	0.0840586	1	11.4286	FURIN
establishment of mitotic spindle orientation (GO:0000132)	0.0840586	1	11.4286	HTT
retrograde transport, endosome to plasma membrane (GO:1990126)	0.0840586	1	11.4286	VPS29
regulation of secretion (GO:0051046)	0.0840586	1	11.4286	OAS2
regulation of calcineurin-NFAT signaling cascade (GO:0070884)	0.0840586	1	11.4286	CIB1
modified amino acid transport (GO:0072337)	0.0840586	1	11.4286	SLC5A6
regulation of protein modification by small protein conjugation or removal (GO:1903320)	0.0840586	1	11.4286	HSPA1B
estrogen metabolic process (GO:0008210)	0.0840586	1	11.4286	HSD17B1
negative regulation of T cell receptor signaling pathway (GO:0050860)	0.0840586	1	11.4286	PTPN22
regulation of hematopoietic progenitor cell differentiation (GO:1901532)	0.0856493	1	4.10256	PSMA4;PSMB9
water-soluble vitamin metabolic process (GO:0006767)	0.0856493	1	4.10256	SLC5A6;ACP5
negative regulation of ubiquitin protein ligase activity (GO:1904667)	0.0856493	1	4.10256	PSMA4;PSMB9
antigen processing and presentation of exogenous peptide antigen via MHC class I (GO:0042590)	0.0875272	1	4.05063	PSMA4;PSMB9
regulation of transcription from RNA polymerase II promoter in response to hypoxia (GO:0061418)	0.0875272	1	4.05063	PSMA4;PSMB9
steroid biosynthetic process (GO:0006694)	0.0894174	1	4	HSD17B1;OSBPL2
negative regulation of mitotic cell cycle phase transition (GO:1901991)	0.0894174	1	4	PSMA4;PSMB9
cation transport (GO:0006812)	0.0894174	1	4	SLC22A3;SLC22A1
peptidyl-tyrosine phosphorylation (GO:0018108)	0.0894174	1	4	FES;TXK
anaphase-promoting complex-dependent catabolic process (GO:0031145)	0.0894174	1	4	PSMA4;PSMB9
N-terminal protein amino acid acetylation (GO:0006474)	0.0897872	1	10.6667	NAA25
regulation of mast cell degranulation (GO:0043304)	0.0897872	1	10.6667	FES
selective autophagy (GO:0061912)	0.0897872	1	10.6667	BECN1
maintenance of protein location in nucleus (GO:0051457)	0.0897872	1	10.6667	BCL3
positive regulation of membrane protein ectodomain proteolysis (GO:0051044)	0.0897872	1	10.6667	FURIN
amide transport (GO:0042886)	0.0897872	1	10.6667	SLC5A6
cofactor transport (GO:0051181)	0.0897872	1	10.6667	SLC5A6
pyrimidine nucleoside biosynthetic process (GO:0046134)	0.0897872	1	10.6667	DHODH
regulation of lymphocyte proliferation (GO:0050670)	0.0897872	1	10.6667	PTPN22
pyrimidine nucleoside metabolic process (GO:0006213)	0.0897872	1	10.6667	DHODH
nitric oxide mediated signal transduction (GO:0007263)	0.0897872	1	10.6667	DDAH2
fatty acid beta-oxidation using acyl-CoA dehydrogenase (GO:0033539)	0.0897872	1	10.6667	ACAD10
regulation of protein serine/threonine kinase activity (GO:0071900)	0.0913198	1	3.95062	CDKN2B;CIB1
NIK/NF-kappaB signaling (GO:0038061)	0.0913198	1	3.95062	PSMA4;PSMB9
negative regulation of defense response (GO:0031348)	0.0913198	1	3.95062	DHX58;TRAFD1
retrograde transport, endosome to Golgi (GO:0042147)	0.09516	1	3.85542	VPS29;FAM109A
positive regulation of ubiquitin protein ligase activity (GO:1904668)	0.09516	1	3.85542	PSMA4;PSMB9
lipopolysaccharide-mediated signaling pathway (GO:0031663)	0.0954803	1	10	PTPN22
regulation of osteoblast proliferation (GO:0033688)	0.0954803	1	10	ATRAID
positive regulation of cell migration involved in sprouting angiogenesis (GO:0090050)	0.0954803	1	10	CIB1
regulation of RIG-I signaling pathway (GO:0039535)	0.0954803	1	10	DHX58
cellular response to pH (GO:0071467)	0.0954803	1	10	HVCN1
neurotransmitter transport (GO:0006836)	0.0954803	1	10	SLC22A1
positive regulation of cilium assembly (GO:0045724)	0.0954803	1	10	HTT
positive regulation of homeostatic process (GO:0032846)	0.0970973	1	3.80952	HSPA1B;SMARCA4
MAPK cascade (GO:0000165)	0.0978588	1	2.29391	PSMA4;CTSH;MAPKAPK5;PSMB9
protein autophosphorylation (GO:0046777)	0.098205	1	2.72727	FES;TXK;MAPKAPK5
positive regulation of supramolecular fiber organization (GO:1902905)	0.0990459	1	3.76471	FES;SLAIN2
regulation of type I interferon production (GO:0032479)	0.101006	1	3.72093	DHX58;PTPN22
regulation of protein sumoylation (GO:0033233)	0.101138	1	9.41176	RNF4
regulation of cellular protein catabolic process (GO:1903362)	0.101138	1	9.41176	ATRAID
negative regulation of antigen receptor-mediated signaling pathway (GO:0050858)	0.101138	1	9.41176	PTPN22
regulation of toll-like receptor 4 signaling pathway (GO:0034143)	0.101138	1	9.41176	PTPN22
positive regulation of calcium ion transmembrane transporter activity (GO:1901021)	0.101138	1	9.41176	HTT
microtubule nucleation (GO:0007020)	0.101138	1	9.41176	SLAIN2
positive regulation of response to biotic stimulus (GO:0002833)	0.101138	1	9.41176	DHX58
positive regulation by host of viral transcription (GO:0043923)	0.101138	1	9.41176	SMARCA4
regulation of B cell receptor signaling pathway (GO:0050855)	0.101138	1	9.41176	PTPN22
purine-containing compound metabolic process (GO:0072521)	0.101138	1	9.41176	SLC17A3
positive regulation of telomere capping (GO:1904355)	0.101138	1	9.41176	MAPKAPK5
N-glycan processing (GO:0006491)	0.101138	1	9.41176	MAN2A2
positive regulation of protein ubiquitination involved in ubiquitin-dependent protein catabolic process (GO:2000060)	0.104957	1	3.63636	PSMA4;PSMB9
protein modification by small protein conjugation (GO:0032446)	0.105324	1	2.00501	HECTD4;HIST1H2BK;HIST1H2BH;RNF4;HIST1H2BD
negative regulation of microtubule depolymerization (GO:0007026)	0.106761	1	8.88889	CIB1
regulation of adherens junction organization (GO:1903391)	0.106761	1	8.88889	ADD1
regulation of spindle organization (GO:0090224)	0.106761	1	8.88889	RNF4
positive regulation of actin cytoskeleton reorganization (GO:2000251)	0.106761	1	8.88889	FES
maintenance of protein localization in organelle (GO:0072595)	0.106761	1	8.88889	BCL3
establishment of mitotic spindle localization (GO:0040001)	0.106761	1	8.88889	HTT
glyceraldehyde-3-phosphate metabolic process (GO:0019682)	0.106761	1	8.88889	KHK
cell-substrate adherens junction assembly (GO:0007045)	0.106761	1	8.88889	LAMA5
focal adhesion assembly (GO:0048041)	0.106761	1	8.88889	LAMA5
T cell activation (GO:0042110)	0.106948	1	3.59551	TXK;PTPN22
Wnt signaling pathway, planar cell polarity pathway (GO:0060071)	0.106948	1	3.59551	PSMA4;PSMB9
regulation of establishment of planar polarity (GO:0090175)	0.10895	1	3.55556	PSMA4;PSMB9
proteasome-mediated ubiquitin-dependent protein catabolic process (GO:0043161)	0.110731	1	2.19178	PSMA4;HECTD4;RNF4;PSMB9
regulation of mitotic spindle assembly (GO:1901673)	0.112349	1	8.42105	HSPA1B
positive regulation of transforming growth factor beta receptor signaling pathway (GO:0030511)	0.112349	1	8.42105	CDKN2B
cellular response to interleukin-7 (GO:0098761)	0.112349	1	8.42105	SMARCA4
positive regulation of chromosome organization (GO:2001252)	0.112349	1	8.42105	BECN1
protein import into mitochondrial matrix (GO:0030150)	0.112349	1	8.42105	TOMM40
negative regulation of lymphocyte activation (GO:0051250)	0.112349	1	8.42105	PTPN22
regulation of platelet activation (GO:0010543)	0.112349	1	8.42105	TXK
positive regulation of pri-miRNA transcription from RNA polymerase II promoter (GO:1902895)	0.112349	1	8.42105	SMARCA4
vesicle transport along microtubule (GO:0047496)	0.112349	1	8.42105	HTT
sulfur compound transport (GO:0072348)	0.112349	1	8.42105	SLC5A6
endothelial cell development (GO:0001885)	0.112349	1	8.42105	ICAM1
interleukin-7-mediated signaling pathway (GO:0038111)	0.112349	1	8.42105	SMARCA4
telomere capping (GO:0016233)	0.112349	1	8.42105	DCLRE1B
cellular response to zinc ion (GO:0071294)	0.112349	1	8.42105	HVCN1
positive regulation of adherens junction organization (GO:1903393)	0.112349	1	8.42105	ADD1
ribosomal small subunit assembly (GO:0000028)	0.112349	1	8.42105	ABT1
positive regulation of toll-like receptor signaling pathway (GO:0034123)	0.112349	1	8.42105	PTPN22
nucleosome disassembly (GO:0006337)	0.112349	1	8.42105	SMARCA4
regulation of transcription factor import into nucleus (GO:0042990)	0.112349	1	8.42105	BCL3
chromatin disassembly (GO:0031498)	0.112349	1	8.42105	SMARCA4
innate immune response in mucosa (GO:0002227)	0.112349	1	8.42105	HIST1H2BK
positive regulation of cellular response to transforming growth factor beta stimulus (GO:1903846)	0.112349	1	8.42105	CDKN2B
negative regulation of programmed cell death (GO:0043069)	0.11376	1	1.95599	DDAH2;BCL3;CTSH;CIB1;HSPA1B
regulation of transcription from RNA polymerase II promoter in response to stress (GO:0043618)	0.117054	1	3.40426	PSMA4;PSMB9
vacuolar acidification (GO:0007035)	0.117902	1	8	ATP6V0A1
regulation of lipoprotein lipase activity (GO:0051004)	0.117902	1	8	FURIN
vesicle cytoskeletal trafficking (GO:0099518)	0.117902	1	8	HTT
Arp2/3 complex-mediated actin nucleation (GO:0034314)	0.117902	1	8	ARPC3
autophagy of nucleus (GO:0044804)	0.117902	1	8	BECN1
negative regulation of protein depolymerization (GO:1901880)	0.117902	1	8	CIB1
regulation of transport (GO:0051049)	0.117902	1	8	FES
interleukin-1-mediated signaling pathway (GO:0070498)	0.121162	1	3.33333	PSMA4;PSMB9
cellular response to tumor necrosis factor (GO:0071356)	0.123213	1	2.46154	PSMA4;CIB1;PSMB9
protein localization to nucleus (GO:0034504)	0.12323	1	3.29897	BCL3;GPN3
positive regulation of transcription from RNA polymerase I promoter (GO:0045943)	0.12342	1	7.61905	SMARCA4
negative regulation of protein tyrosine kinase activity (GO:0061099)	0.12342	1	7.61905	ZFYVE28
regulation of ruffle assembly (GO:1900027)	0.12342	1	7.61905	SH3YL1
protein-DNA complex disassembly (GO:0032986)	0.12342	1	7.61905	SMARCA4
cellular protein complex localization (GO:0034629)	0.12342	1	7.61905	GPN3
establishment of spindle orientation (GO:0051294)	0.12342	1	7.61905	HTT
negative regulation of cyclin-dependent protein kinase activity (GO:1904030)	0.12342	1	7.61905	CDKN2A
intrinsic apoptotic signaling pathway in response to DNA damage by p53 class mediator (GO:0042771)	0.12342	1	7.61905	BCL3
negative regulation of cytokine biosynthetic process (GO:0042036)	0.12342	1	7.61905	BCL3
ERK1 and ERK2 cascade (GO:0070371)	0.12342	1	7.61905	CTSH
establishment of endothelial barrier (GO:0061028)	0.12342	1	7.61905	ICAM1
regulation of microtubule depolymerization (GO:0031114)	0.128905	1	7.27273	CIB1
regulation of interferon-gamma-mediated signaling pathway (GO:0060334)	0.128905	1	7.27273	TXK
regulation of membrane protein ectodomain proteolysis (GO:0051043)	0.128905	1	7.27273	FURIN
cellular response to nerve growth factor stimulus (GO:1990090)	0.128905	1	7.27273	CIB1
positive regulation of protein targeting to membrane (GO:0090314)	0.128905	1	7.27273	CIB1
cellular response to unfolded protein (GO:0034620)	0.128905	1	7.27273	HSPA1B
early endosome to late endosome transport (GO:0045022)	0.128905	1	7.27273	BECN1
activation of phospholipase C activity (GO:0007202)	0.128905	1	7.27273	TXK
negative regulation of myeloid cell differentiation (GO:0045638)	0.128905	1	7.27273	CIB1
positive regulation of erythrocyte differentiation (GO:0045648)	0.128905	1	7.27273	HSPA1B
small GTPase mediated signal transduction (GO:0007264)	0.129483	1	3.2	CDKN2A;MAPKAPK5
cellular response to metal ion (GO:0071248)	0.131584	1	3.16832	HVCN1;ADD1
positive regulation of ERK1 and ERK2 cascade (GO:0070374)	0.132961	1	2.37624	CIB1;PTPN22;ICAM1
protein processing (GO:0016485)	0.133692	1	3.13725	CTSH;FURIN
cellular nitrogen compound biosynthetic process (GO:0044271)	0.134355	1	6.95652	DDAH2
negative regulation of signal transduction in absence of ligand (GO:1901099)	0.134355	1	6.95652	HSPA1B
regulation of interleukin-8 secretion (GO:2000482)	0.134355	1	6.95652	PTPN22
regulation of telomere capping (GO:1904353)	0.134355	1	6.95652	MAPKAPK5
negative regulation of extrinsic apoptotic signaling pathway in absence of ligand (GO:2001240)	0.134355	1	6.95652	HSPA1B
glutamine family amino acid metabolic process (GO:0009064)	0.134355	1	6.95652	DDAH2
regulation of monooxygenase activity (GO:0032768)	0.134355	1	6.95652	DDAH2
vitamin transport (GO:0051180)	0.134355	1	6.95652	SLC5A6
vesicle-mediated transport between endosomal compartments (GO:0098927)	0.134355	1	6.95652	BECN1
metanephros development (GO:0001656)	0.134355	1	6.95652	CTSH
regulation of I-kappaB kinase/NF-kappaB signaling (GO:0043122)	0.13722	1	2.34146	SLC44A2;BCL3;TRIM38
protein import into nucleus (GO:0006606)	0.137932	1	3.07692	BCL3;GPN3
regulation of androgen receptor signaling pathway (GO:0060765)	0.139771	1	6.66667	SMARCA4
mucosal immune response (GO:0002385)	0.145154	1	6.4	HIST1H2BK
chaperone mediated protein folding requiring cofactor (GO:0051085)	0.145154	1	6.4	HSPA1B
negative regulation of interleukin-6 production (GO:0032715)	0.145154	1	6.4	PTPN22
receptor catabolic process (GO:0032801)	0.145154	1	6.4	BECN1
regulation of epidermal growth factor-activated receptor activity (GO:0007176)	0.145154	1	6.4	ZFYVE28
actin nucleation (GO:0045010)	0.145154	1	6.4	ARPC3
negative regulation of T cell proliferation (GO:0042130)	0.145154	1	6.4	BTN2A2
negative regulation of endothelial cell apoptotic process (GO:2000352)	0.145154	1	6.4	ICAM1
regulation of cellular senescence (GO:2000772)	0.145154	1	6.4	CDKN2A
regulation of apoptotic signaling pathway (GO:2001233)	0.150504	1	6.15385	CTSH
signal peptide processing (GO:0006465)	0.150504	1	6.15385	FURIN
protein import into nucleus, translocation (GO:0000060)	0.150504	1	6.15385	BCL3
peptide catabolic process (GO:0043171)	0.150504	1	6.15385	CTSH
positive regulation of nitric oxide biosynthetic process (GO:0045429)	0.150504	1	6.15385	DDAH2
signal transduction in response to DNA damage (GO:0042770)	0.150504	1	6.15385	BCL3
positive regulation of nitric oxide metabolic process (GO:1904407)	0.150504	1	6.15385	DDAH2
macroautophagy (GO:0016236)	0.152996	1	2.88288	BECN1;TOMM40
negative regulation of cytokine production (GO:0001818)	0.152996	1	2.88288	BTN2A2;DHX58
regulation of protein binding (GO:0043393)	0.155174	1	2.85714	LRPAP1;ADD1
bile acid biosynthetic process (GO:0006699)	0.15582	1	5.92593	OSBPL2
response to growth factor (GO:0070848)	0.15582	1	5.92593	CIB1
regulation of viral entry into host cell (GO:0046596)	0.15582	1	5.92593	TRIM38
regulation of pri-miRNA transcription from RNA polymerase II promoter (GO:1902893)	0.15582	1	5.92593	SMARCA4
regulation of p38MAPK cascade (GO:1900744)	0.15582	1	5.92593	PTPN22
regulation of NF-kappaB import into nucleus (GO:0042345)	0.15582	1	5.92593	BCL3
T cell activation involved in immune response (GO:0002286)	0.15582	1	5.92593	ICAM1
regulation of T cell receptor signaling pathway (GO:0050856)	0.15582	1	5.92593	PTPN22
regulation of rhodopsin mediated signaling pathway (GO:0022400)	0.15582	1	5.92593	GRK4
positive regulation of canonical Wnt signaling pathway (GO:0090263)	0.159548	1	2.80702	PSMA4;PSMB9
negative regulation of cell-matrix adhesion (GO:0001953)	0.161103	1	5.71429	CDKN2A
ATP synthesis coupled proton transport (GO:0015986)	0.161103	1	5.71429	ATP6V0A1
telomere maintenance via telomere lengthening (GO:0010833)	0.161103	1	5.71429	DCLRE1B
regulation of cilium assembly (GO:1902017)	0.161103	1	5.71429	HTT
microtubule polymerization (GO:0046785)	0.161103	1	5.71429	SLAIN2
leukocyte cell-cell adhesion (GO:0007159)	0.161103	1	5.71429	ICAM1
negative regulation of microtubule polymerization or depolymerization (GO:0031111)	0.161103	1	5.71429	CIB1
modulation by host of viral transcription (GO:0043921)	0.161103	1	5.71429	SMARCA4
phagosome acidification (GO:0090383)	0.161103	1	5.71429	ATP6V0A1
regulation of extrinsic apoptotic signaling pathway in absence of ligand (GO:2001239)	0.161103	1	5.71429	HSPA1B
positive regulation of substrate adhesion-dependent cell spreading (GO:1900026)	0.161103	1	5.71429	CIB1
regulation of protein targeting to membrane (GO:0090313)	0.161103	1	5.71429	CIB1
transition metal ion transport (GO:0000041)	0.161103	1	5.71429	IREB2
regulation of autophagy of mitochondrion (GO:1903146)	0.161103	1	5.71429	HTT
cellular response to topologically incorrect protein (GO:0035967)	0.161103	1	5.71429	HSPA1B
negative regulation of intracellular steroid hormone receptor signaling pathway (GO:0033144)	0.166354	1	5.51724	SMARCA4
hydrogen ion transmembrane transport (GO:1902600)	0.166354	1	5.51724	HVCN1
regulation of NIK/NF-kappaB signaling (GO:1901222)	0.166354	1	5.51724	PTPN22
negative regulation of JNK cascade (GO:0046329)	0.166354	1	5.51724	PTPN22
regulation of receptor internalization (GO:0002090)	0.166354	1	5.51724	LRPAP1
positive regulation of sprouting angiogenesis (GO:1903672)	0.166354	1	5.51724	CIB1
regulation of defense response to virus by virus (GO:0050690)	0.166354	1	5.51724	AP1M2
protein K11-linked ubiquitination (GO:0070979)	0.166354	1	5.51724	RNF4
ubiquitin-dependent protein catabolic process (GO:0006511)	0.166529	1	1.87135	PSMA4;HECTD4;RNF4;PSMB9
collagen fibril organization (GO:0030199)	0.171572	1	5.33333	COL11A2
negative regulation of epithelial cell apoptotic process (GO:1904036)	0.171572	1	5.33333	ICAM1
vacuolar transport (GO:0007034)	0.171572	1	5.33333	BECN1
regulation of activated T cell proliferation (GO:0046006)	0.171572	1	5.33333	BTN2A2
regulation of neuron projection development (GO:0010975)	0.172803	1	2.66667	FES;CIB1
regulation of phosphorylation (GO:0042325)	0.172803	1	2.66667	CDKN2B;CDKN2A
intracellular protein transport (GO:0006886)	0.173814	1	1.83908	VPS29;BCL3;AP4B1;AP1M2
endosomal transport (GO:0016197)	0.174387	1	2.08696	VPS29;BECN1;FAM109A
enzyme linked receptor protein signaling pathway (GO:0007167)	0.17503	1	2.64463	FES;TXK
regulation of actin cytoskeleton reorganization (GO:2000249)	0.176757	1	5.16129	FES
positive regulation of cation channel activity (GO:2001259)	0.176757	1	5.16129	HTT
negative regulation of stress-activated MAPK cascade (GO:0032873)	0.176757	1	5.16129	PTPN22
regulation of cell migration involved in sprouting angiogenesis (GO:0090049)	0.176757	1	5.16129	CIB1
beta-catenin-TCF complex assembly (GO:1904837)	0.176757	1	5.16129	SMARCA4
positive regulation of phospholipase C activity (GO:0010863)	0.176757	1	5.16129	TXK
connective tissue development (GO:0061448)	0.176757	1	5.16129	COL11A2
ATP-dependent chromatin remodeling (GO:0043044)	0.176757	1	5.16129	SMARCA4
regulation of blood coagulation (GO:0030193)	0.176757	1	5.16129	TXK
bile acid metabolic process (GO:0008206)	0.176757	1	5.16129	OSBPL2
regulation of cell adhesion mediated by integrin (GO:0033628)	0.176757	1	5.16129	CIB1
'de novo' posttranslational protein folding (GO:0051084)	0.176757	1	5.16129	HSPA1B
positive regulation of reactive oxygen species biosynthetic process (GO:1903428)	0.176757	1	5.16129	DDAH2
stimulatory C-type lectin receptor signaling pathway (GO:0002223)	0.177261	1	2.62295	PSMA4;PSMB9
regulation of cell differentiation (GO:0045595)	0.177261	1	2.62295	FES;OCIAD1
tumor necrosis factor-mediated signaling pathway (GO:0033209)	0.181737	1	2.58065	PSMA4;PSMB9
negative regulation of tumor necrosis factor superfamily cytokine production (GO:1903556)	0.18191	1	5	PTPN22
alpha-amino acid metabolic process (GO:1901605)	0.18191	1	5	DDAH2
positive regulation of release of sequestered calcium ion into cytosol (GO:0051281)	0.18191	1	5	HTT
organelle transport along microtubule (GO:0072384)	0.18191	1	5	HTT
regulation of cytokine secretion (GO:0050707)	0.18191	1	5	BTN2A2
positive regulation of bone mineralization (GO:0030501)	0.18191	1	5	ATRAID
negative regulation of extrinsic apoptotic signaling pathway via death domain receptors (GO:1902042)	0.18191	1	5	ICAM1
proton transport (GO:0015992)	0.18191	1	5	HVCN1
vesicle-mediated transport to the plasma membrane (GO:0098876)	0.18191	1	5	VPS29
regulation of cell proliferation (GO:0042127)	0.182038	1	1.51147	CDKN2B;FES;CDKN2A;TXK;CTSH;CIB1;HSPA1B
neutrophil degranulation (GO:0043312)	0.182132	1	1.66667	SLC44A2;HVCN1;CTSH;HSPA1B;ATP6V0A1
innate immune response activating cell surface receptor signaling pathway (GO:0002220)	0.183982	1	2.56	PSMA4;PSMB9
dephosphorylation (GO:0016311)	0.183982	1	2.56	PHLPP2;PTPN22
negative regulation of macromolecule metabolic process (GO:0010605)	0.183982	1	2.56	LRPAP1;PTPN22
protein dephosphorylation (GO:0006470)	0.186231	1	2.53968	PHLPP2;PTPN22
neutrophil activation involved in immune response (GO:0002283)	0.186376	1	1.65289	SLC44A2;HVCN1;CTSH;HSPA1B;ATP6V0A1
7-methylguanosine mRNA capping (GO:0006370)	0.187032	1	4.84848	CMTR2
response to zinc ion (GO:0010043)	0.187032	1	4.84848	HVCN1
phosphatidylcholine biosynthetic process (GO:0006656)	0.187032	1	4.84848	SLC44A2
purine ribonucleoside triphosphate metabolic process (GO:0009205)	0.187032	1	4.84848	HSPA1B
substrate adhesion-dependent cell spreading (GO:0034446)	0.187032	1	4.84848	LAMA5
positive regulation of telomere maintenance via telomerase (GO:0032212)	0.187032	1	4.84848	MAPKAPK5
regulation of erythrocyte differentiation (GO:0045646)	0.187032	1	4.84848	HSPA1B
positive regulation of telomere maintenance (GO:0032206)	0.187032	1	4.84848	MAPKAPK5
regulation of nitric oxide biosynthetic process (GO:0045428)	0.187032	1	4.84848	DDAH2
7-methylguanosine RNA capping (GO:0009452)	0.187032	1	4.84848	CMTR2
ATP biosynthetic process (GO:0006754)	0.187032	1	4.84848	ATP6V0A1
negative regulation of receptor activity (GO:2000272)	0.187032	1	4.84848	ZFYVE28
phagosome maturation (GO:0090382)	0.187032	1	4.84848	ATP6V0A1
negative regulation of apoptotic process (GO:0043066)	0.188511	1	1.64609	DDAH2;BCL3;CTSH;CIB1;HSPA1B
neutrophil mediated immunity (GO:0002446)	0.190656	1	1.63934	SLC44A2;HVCN1;CTSH;HSPA1B;ATP6V0A1
non-canonical Wnt signaling pathway (GO:0035567)	0.19074	1	2.5	PSMA4;PSMB9
negative regulation of gene expression (GO:0010629)	0.191438	1	1.55089	CDKN2A;BCL3;MLX;PTPN22;HSPA1B;SMARCA4
intracellular pH reduction (GO:0051452)	0.192121	1	4.70588	ATP6V0A1
positive regulation of biomineral tissue development (GO:0070169)	0.192121	1	4.70588	ATRAID
positive regulation of cell-matrix adhesion (GO:0001954)	0.192121	1	4.70588	CIB1
cellular response to glucose starvation (GO:0042149)	0.192121	1	4.70588	BECN1
positive regulation of catalytic activity (GO:0043085)	0.192121	1	4.70588	CIB1
regulation of mRNA stability (GO:0043488)	0.193	1	2.48062	PSMA4;PSMB9
regulation of macromolecule metabolic process (GO:0060255)	0.195263	1	2.46154	MSANTD1;ATRAID
regulation of interleukin-8 production (GO:0032677)	0.197179	1	4.57143	HSPA1B
positive regulation of leukocyte migration (GO:0002687)	0.197179	1	4.57143	ICAM1
negative regulation of T cell activation (GO:0050868)	0.197179	1	4.57143	PTPN22
regulation of JUN kinase activity (GO:0043506)	0.197179	1	4.57143	PTPN22
positive regulation of telomere maintenance via telomere lengthening (GO:1904358)	0.197179	1	4.57143	MAPKAPK5
cellular response to hypoxia (GO:0071456)	0.202075	1	2.40602	PSMA4;PSMB9
regulation of cyclin-dependent protein kinase activity (GO:1904029)	0.202205	1	4.44444	CDKN2B
antibacterial humoral response (GO:0019731)	0.202205	1	4.44444	HIST1H2BK
negative regulation of cell-substrate adhesion (GO:0010812)	0.202205	1	4.44444	CDKN2A
regulation of endothelial cell apoptotic process (GO:2000351)	0.202205	1	4.44444	ICAM1
anatomical structure homeostasis (GO:0060249)	0.202205	1	4.44444	DCLRE1B
membrane protein proteolysis (GO:0033619)	0.202205	1	4.44444	CTSH
regulation of phosphoprotein phosphatase activity (GO:0043666)	0.202205	1	4.44444	HTT
carboxylic acid transmembrane transport (GO:1905039)	0.202205	1	4.44444	SLC5A6
positive regulation of telomerase activity (GO:0051973)	0.202205	1	4.44444	MAPKAPK5
negative regulation of tumor necrosis factor production (GO:0032720)	0.202205	1	4.44444	PTPN22
regulation of mitotic spindle organization (GO:0060236)	0.202205	1	4.44444	HSPA1B
actin filament bundle organization (GO:0061572)	0.202205	1	4.44444	ADD1
positive regulation of osteoblast differentiation (GO:0045669)	0.202205	1	4.44444	ATRAID
regulation of ERK1 and ERK2 cascade (GO:0070372)	0.202709	1	1.93548	CIB1;PTPN22;ICAM1
endosome organization (GO:0007032)	0.2072	1	4.32432	FAM109A
ferric iron transport (GO:0015682)	0.2072	1	4.32432	ATP6V0A1
regulation of receptor-mediated endocytosis (GO:0048259)	0.2072	1	4.32432	LRPAP1
regulation of nitric-oxide synthase activity (GO:0050999)	0.2072	1	4.32432	DDAH2
transferrin transport (GO:0033572)	0.2072	1	4.32432	ATP6V0A1
sodium ion transmembrane transport (GO:0035725)	0.2072	1	4.32432	SLC17A3
mRNA catabolic process (GO:0006402)	0.2072	1	4.32432	HSPA1B
regulation of cysteine-type endopeptidase activity (GO:2000116)	0.2072	1	4.32432	PSMB9
spermatid development (GO:0007286)	0.2072	1	4.32432	CIB1
positive regulation of receptor activity (GO:2000273)	0.212165	1	4.21053	HTT
actin filament bundle assembly (GO:0051017)	0.212165	1	4.21053	ADD1
protein K63-linked ubiquitination (GO:0070534)	0.212165	1	4.21053	RNF4
positive regulation of multi-organism process (GO:0043902)	0.212165	1	4.21053	DHX58
organic cyclic compound biosynthetic process (GO:1901362)	0.212165	1	4.21053	HSD17B1
positive regulation of innate immune response (GO:0045089)	0.217098	1	4.10256	DHX58
mitochondrion disassembly (GO:0061726)	0.217098	1	4.10256	BECN1
regulation of cellular amide metabolic process (GO:0034248)	0.217098	1	4.10256	MAPKAPK5
regulation of primary metabolic process (GO:0080090)	0.218068	1	2.28571	PSMA4;PSMB9
protein deubiquitination (GO:0016579)	0.218889	1	1.86047	BECN1;PSMA4;PSMB9
response to lipid (GO:0033993)	0.220362	1	2.2695	CTSH;PTPN22
inorganic cation transmembrane transport (GO:0098662)	0.220362	1	2.2695	HVCN1;SLC17A3
signal transduction by p53 class mediator (GO:0072331)	0.222001	1	4	BCL3
negative regulation of protein catabolic process (GO:0042177)	0.222001	1	4	ATRAID
regulation of extrinsic apoptotic signaling pathway via death domain receptors (GO:1902041)	0.222001	1	4	ICAM1
regulation of plasma membrane bounded cell projection assembly (GO:0120032)	0.222001	1	4	SH3YL1
regulation of RNA metabolic process (GO:0051252)	0.222001	1	4	OAS2
purine ribonucleoside monophosphate metabolic process (GO:0009167)	0.222001	1	4	HSPA1B
double-strand break repair (GO:0006302)	0.222659	1	2.25352	DCLRE1B;CIB1
protein modification by small protein removal (GO:0070646)	0.225436	1	1.83206	BECN1;PSMA4;PSMB9
androgen receptor signaling pathway (GO:0030521)	0.226873	1	3.90244	RNF4
negative regulation of TOR signaling (GO:0032007)	0.226873	1	3.90244	MAPKAPK5
negative regulation of epidermal growth factor receptor signaling pathway (GO:0042059)	0.226873	1	3.90244	ZFYVE28
regulation of protein dephosphorylation (GO:0035304)	0.226873	1	3.90244	HTT
autophagy of mitochondrion (GO:0000422)	0.226873	1	3.90244	BECN1
regulation of intracellular transport (GO:0032386)	0.226873	1	3.90244	FES
positive regulation of mitotic nuclear division (GO:0045840)	0.226873	1	3.90244	BECN1
cellular response to peptide (GO:1901653)	0.231715	1	3.80952	PTPN22
spliceosomal complex assembly (GO:0000245)	0.231715	1	3.80952	TXNL4B
positive regulation of viral transcription (GO:0050434)	0.231715	1	3.80952	SMARCA4
negative regulation of STAT cascade (GO:1904893)	0.231715	1	3.80952	BCL3
telomere organization (GO:0032200)	0.231715	1	3.80952	DCLRE1B
regulation of cellular metabolic process (GO:0031323)	0.231715	1	3.80952	BTN2A2
negative regulation of cell projection organization (GO:0031345)	0.231715	1	3.80952	CIB1
regulation of substrate adhesion-dependent cell spreading (GO:1900024)	0.231715	1	3.80952	CIB1
cellular response to calcium ion (GO:0071277)	0.236527	1	3.72093	ADD1
regulation of telomerase activity (GO:0051972)	0.236527	1	3.72093	MAPKAPK5
negative regulation of protein secretion (GO:0050709)	0.236527	1	3.72093	BTN2A2
transmembrane receptor protein tyrosine kinase signaling pathway (GO:0007169)	0.236938	1	1.61209	ARPC3;FES;TXK;ATP6V0A1
negative regulation of canonical Wnt signaling pathway (GO:0090090)	0.238784	1	2.14765	PSMA4;PSMB9
regulation of G2/M transition of mitotic cell cycle (GO:0010389)	0.241093	1	2.13333	PSMA4;PSMB9
mitotic metaphase plate congression (GO:0007080)	0.241309	1	3.63636	BECN1
positive regulation of protein localization to plasma membrane (GO:1903078)	0.241309	1	3.63636	CIB1
negative regulation of ERBB signaling pathway (GO:1901185)	0.241309	1	3.63636	ZFYVE28
protein transmembrane import into intracellular organelle (GO:0044743)	0.241309	1	3.63636	TOMM40
nucleobase-containing compound catabolic process (GO:0034655)	0.241309	1	3.63636	SKIV2L
intrinsic apoptotic signaling pathway by p53 class mediator (GO:0072332)	0.241309	1	3.63636	BCL3
response to unfolded protein (GO:0006986)	0.241309	1	3.63636	HSPA1B
regulation of multicellular organismal development (GO:2000026)	0.241309	1	3.63636	OAS2
regulation of interferon-gamma production (GO:0032649)	0.241309	1	3.63636	TXK
cellular response to interleukin-1 (GO:0071347)	0.243403	1	2.11921	PSMA4;PSMB9
negative regulation of type I interferon production (GO:0032480)	0.246061	1	3.55556	DHX58
ribosomal small subunit biogenesis (GO:0042274)	0.246061	1	3.55556	NOP14
amide biosynthetic process (GO:0043604)	0.246061	1	3.55556	FURIN
positive regulation of viral life cycle (GO:1903902)	0.246061	1	3.55556	TRIM38
metaphase plate congression (GO:0051310)	0.246061	1	3.55556	BECN1
inorganic anion transport (GO:0015698)	0.246061	1	3.55556	SLC17A3
positive regulation of macroautophagy (GO:0016239)	0.246061	1	3.55556	HTT
posttranscriptional regulation of gene expression (GO:0010608)	0.246061	1	3.55556	MAPKAPK5
positive regulation of interleukin-8 production (GO:0032757)	0.246061	1	3.55556	HSPA1B
regulation of T cell activation (GO:0050863)	0.246061	1	3.55556	PTPN22
myeloid cell differentiation (GO:0030099)	0.246061	1	3.55556	CDKN2B
positive regulation of macromolecule metabolic process (GO:0010604)	0.250305	1	1.73285	CTSH;PTPN22;HSPA1B
protein complex subunit organization (GO:0071822)	0.250784	1	3.47826	COL11A2
positive regulation of blood vessel endothelial cell migration (GO:0043536)	0.250784	1	3.47826	CIB1
positive regulation of protein localization to cell periphery (GO:1904377)	0.255477	1	3.40426	CIB1
regulation of cellular component movement (GO:0051270)	0.255477	1	3.40426	FES
cartilage development (GO:0051216)	0.255477	1	3.40426	COL11A2
negative regulation of autophagy (GO:0010507)	0.255477	1	3.40426	PTPN22
maturation of SSU-rRNA (GO:0030490)	0.255477	1	3.40426	NOP14
vesicle-mediated transport (GO:0016192)	0.255922	1	1.55718	VPS29;LRPAP1;BECN1;FAM109A
ribonucleoprotein complex assembly (GO:0022618)	0.257282	1	2.03822	ABT1;TXNL4B
positive regulation of organelle assembly (GO:1902117)	0.260141	1	3.33333	HTT
heterophilic cell-cell adhesion via plasma membrane cell adhesion molecules (GO:0007157)	0.260141	1	3.33333	ICAM1
cellular response to heat (GO:0034605)	0.260141	1	3.33333	HSPA1B
regulation of organelle assembly (GO:1902115)	0.260141	1	3.33333	RNF4
negative regulation of JAK-STAT cascade (GO:0046426)	0.260141	1	3.33333	BCL3
protein polyubiquitination (GO:0000209)	0.262054	1	1.69014	PSMA4;RNF4;PSMB9
positive regulation of cellular biosynthetic process (GO:0031328)	0.264228	1	2	DDAH2;BCL3
intrinsic apoptotic signaling pathway in response to DNA damage (GO:0008630)	0.264777	1	3.26531	BCL3
protein K48-linked ubiquitination (GO:0070936)	0.264777	1	3.26531	RNF4
regulation of epithelial cell migration (GO:0010632)	0.264777	1	3.26531	CTSH
glycoprotein metabolic process (GO:0009100)	0.264777	1	3.26531	MAN2A2
cellular macromolecule catabolic process (GO:0044265)	0.264777	1	3.26531	SKIV2L
interstrand cross-link repair (GO:0036297)	0.264777	1	3.26531	DCLRE1B
non-recombinational repair (GO:0000726)	0.269383	1	3.2	DCLRE1B
regulation of megakaryocyte differentiation (GO:0045652)	0.269383	1	3.2	CIB1
protein autoubiquitination (GO:0051865)	0.269383	1	3.2	RNF4
organic hydroxy compound biosynthetic process (GO:1901617)	0.269383	1	3.2	OSBPL2
establishment of protein localization to mitochondrion (GO:0072655)	0.269383	1	3.2	TOMM40
antimicrobial humoral immune response mediated by antimicrobial peptide (GO:0061844)	0.269383	1	3.2	HIST1H2BK
positive regulation of MAPK cascade (GO:0043410)	0.272182	1	1.65517	CIB1;PTPN22;ICAM1
regulation of protein kinase B signaling (GO:0051896)	0.273491	1	1.95122	PHLPP2;CIB1
positive regulation of I-kappaB kinase/NF-kappaB signaling (GO:0043123)	0.273491	1	1.95122	SLC44A2;TRIM38
regulation of bone mineralization (GO:0030500)	0.273961	1	3.13725	ATRAID
regulation of cellular protein metabolic process (GO:0032268)	0.273961	1	3.13725	MAPKAPK5
fatty acid oxidation (GO:0019395)	0.273961	1	3.13725	ACAD10
receptor internalization (GO:0031623)	0.273961	1	3.13725	GRK4
fatty acid beta-oxidation (GO:0006635)	0.273961	1	3.13725	ACAD10
double-strand break repair via nonhomologous end joining (GO:0006303)	0.273961	1	3.13725	DCLRE1B
negative regulation of protein ubiquitination (GO:0031397)	0.273961	1	3.13725	HSPA1B
negative regulation of viral genome replication (GO:0045071)	0.273961	1	3.13725	OAS2
proteolysis (GO:0006508)	0.275568	1	1.64384	CTSH;PRSS16;FURIN
peptidyl-tyrosine modification (GO:0018212)	0.27851	1	3.07692	FES
negative regulation of neuron projection development (GO:0010977)	0.27851	1	3.07692	CIB1
regulation of telomere maintenance via telomerase (GO:0032210)	0.27851	1	3.07692	MAPKAPK5
telomere maintenance (GO:0000723)	0.27851	1	3.07692	DCLRE1B
coenzyme metabolic process (GO:0006732)	0.27851	1	3.07692	SLC5A6
positive regulation of cell-substrate adhesion (GO:0010811)	0.283031	1	3.01887	CIB1
chemokine-mediated signaling pathway (GO:0070098)	0.283031	1	3.01887	CIB1
positive regulation of ossification (GO:0045778)	0.283031	1	3.01887	ATRAID
regulation of DNA binding (GO:0051101)	0.283031	1	3.01887	BCL3
positive regulation of phosphatidylinositol 3-kinase signaling (GO:0014068)	0.287524	1	2.96296	BECN1
monocarboxylic acid transport (GO:0015718)	0.287524	1	2.96296	SLC5A6
cellular protein modification process (GO:0006464)	0.289742	1	1.27745	PHLPP2;PSMA4;MAN2A2;FES;TXK;PTPN22;NRBP1;PSMB9
cell morphogenesis involved in differentiation (GO:0000904)	0.291989	1	2.90909	LAMA5
protein targeting to mitochondrion (GO:0006626)	0.291989	1	2.90909	TOMM40
cellular response to nutrient levels (GO:0031669)	0.291989	1	2.90909	CDKN2B
negative regulation of supramolecular fiber organization (GO:1902904)	0.291989	1	2.90909	CIB1
negative regulation of cellular component organization (GO:0051129)	0.291989	1	2.90909	HSPA1B
positive regulation of immune response (GO:0050778)	0.291989	1	2.90909	HLA-DMB
positive regulation of response to stimulus (GO:0048584)	0.291989	1	2.90909	CDKN2A
positive regulation of DNA biosynthetic process (GO:2000573)	0.296426	1	2.85714	MAPKAPK5
negative regulation of Wnt signaling pathway (GO:0030178)	0.298927	1	1.82857	PSMA4;PSMB9
peptide biosynthetic process (GO:0043043)	0.298927	1	1.82857	MRPL18;FURIN
regulation of tumor necrosis factor-mediated signaling pathway (GO:0010803)	0.300836	1	2.80702	HSPA1B
cellular defense response (GO:0006968)	0.300836	1	2.80702	BECN1
organonitrogen compound catabolic process (GO:1901565)	0.300836	1	2.80702	PRSS16
cellular iron ion homeostasis (GO:0006879)	0.300836	1	2.80702	IREB2
autophagosome organization (GO:1905037)	0.300836	1	2.80702	BECN1
ATP metabolic process (GO:0046034)	0.300836	1	2.80702	HSPA1B
negative regulation of nucleic acid-templated transcription (GO:1903507)	0.303162	1	1.4382	CDKN2A;BCL3;MLX;SMARCA4
I-kappaB kinase/NF-kappaB signaling (GO:0007249)	0.305218	1	2.75862	BCL3
IRE1-mediated unfolded protein response (GO:0036498)	0.305218	1	2.75862	ADD1
epidermal growth factor receptor signaling pathway (GO:0007173)	0.305218	1	2.75862	FES
response to retinoic acid (GO:0032526)	0.305218	1	2.75862	CTSH
positive regulation of cell morphogenesis involved in differentiation (GO:0010770)	0.309573	1	2.71186	CIB1
sodium ion transport (GO:0006814)	0.309573	1	2.71186	SLC17A3
regulation of epidermal growth factor receptor signaling pathway (GO:0042058)	0.309573	1	2.71186	ZFYVE28
autophagosome assembly (GO:0000045)	0.309573	1	2.71186	BECN1
positive regulation of cell motility (GO:2000147)	0.31045	1	1.77778	CTSH;CIB1
regulation of protein metabolic process (GO:0051246)	0.313901	1	2.66667	FURIN
regulation of extrinsic apoptotic signaling pathway (GO:2001236)	0.313901	1	2.66667	HTT
organonitrogen compound biosynthetic process (GO:1901566)	0.315049	1	1.75824	SLC44A2;FURIN
Fc-epsilon receptor signaling pathway (GO:0038095)	0.317346	1	1.74863	PSMA4;PSMB9
positive regulation of protein binding (GO:0032092)	0.318202	1	2.62295	ADD1
Fc receptor signaling pathway (GO:0038093)	0.319642	1	1.73913	PSMA4;PSMB9
regulation of mitotic cell cycle phase transition (GO:1901990)	0.321935	1	1.72973	PSMA4;PSMB9
negative regulation of MAP kinase activity (GO:0043407)	0.322477	1	2.58065	PTPN22
positive regulation of T cell proliferation (GO:0042102)	0.322477	1	2.58065	HLA-DMB
negative regulation of viral life cycle (GO:1903901)	0.322477	1	2.58065	OAS2
regulation of tumor necrosis factor production (GO:0032680)	0.322477	1	2.58065	PTPN22
RNA 3'-end processing (GO:0031123)	0.322477	1	2.58065	DHX38
positive regulation of cellular amide metabolic process (GO:0034250)	0.322477	1	2.58065	BCL3
second-messenger-mediated signaling (GO:0019932)	0.326724	1	2.53968	DDAH2
cellular amide metabolic process (GO:0043603)	0.326724	1	2.53968	SLC5A6
regulation of T cell proliferation (GO:0042129)	0.326724	1	2.53968	HLA-DMB
cellular protein catabolic process (GO:0044257)	0.326724	1	2.53968	CTSH
negative regulation of protein modification process (GO:0031400)	0.330945	1	2.5	CIB1
kidney development (GO:0001822)	0.330945	1	2.5	CTSH
carbohydrate homeostasis (GO:0033500)	0.330945	1	2.5	HECTD4
iron ion homeostasis (GO:0055072)	0.330945	1	2.5	IREB2
regulation of viral genome replication (GO:0045069)	0.330945	1	2.5	OAS2
positive regulation of cell projection organization (GO:0031346)	0.330945	1	2.5	FES
glucose metabolic process (GO:0006006)	0.33514	1	2.46154	HECTD4
negative regulation of neuron differentiation (GO:0045665)	0.33514	1	2.46154	CIB1
positive regulation of cell adhesion (GO:0045785)	0.33514	1	2.46154	CIB1
protein homooligomerization (GO:0051260)	0.335656	1	1.67539	LY6G5B;LY6G5C
RNA metabolic process (GO:0016070)	0.337935	1	1.66667	DHX38;SKIV2L
cellular response to type I interferon (GO:0071357)	0.339309	1	2.42424	OAS2
regulation of myeloid cell differentiation (GO:0045637)	0.339309	1	2.42424	FES
regulation of JAK-STAT cascade (GO:0046425)	0.339309	1	2.42424	BCL3
negative regulation of apoptotic signaling pathway (GO:2001234)	0.339309	1	2.42424	HTT
type I interferon signaling pathway (GO:0060337)	0.339309	1	2.42424	OAS2
defense response to Gram-positive bacterium (GO:0050830)	0.339309	1	2.42424	HIST1H2BK
fatty acid catabolic process (GO:0009062)	0.339309	1	2.42424	ACAD10
protein phosphorylation (GO:0006468)	0.339948	1	1.35881	FES;TXK;MAPKAPK5;NRBP1
intracellular steroid hormone receptor signaling pathway (GO:0030518)	0.343452	1	2.38806	RNF4
purine ribonucleotide metabolic process (GO:0009150)	0.343452	1	2.38806	HSPA1B
negative regulation of epithelial cell proliferation (GO:0050680)	0.343452	1	2.38806	CDKN2B
positive regulation of cell differentiation (GO:0045597)	0.344759	1	1.64103	FES;ATRAID
extrinsic apoptotic signaling pathway (GO:0097191)	0.34757	1	2.35294	CIB1
negative regulation of protein serine/threonine kinase activity (GO:0071901)	0.34757	1	2.35294	CDKN2A
negative regulation of protein binding (GO:0032091)	0.34757	1	2.35294	LRPAP1
insulin receptor signaling pathway (GO:0008286)	0.34757	1	2.35294	ATP6V0A1
positive regulation of autophagy (GO:0010508)	0.34757	1	2.35294	HTT
regulation of TOR signaling (GO:0032006)	0.34757	1	2.35294	MAPKAPK5
regulation of protein localization to plasma membrane (GO:1903076)	0.34757	1	2.35294	CIB1
monocarboxylic acid biosynthetic process (GO:0072330)	0.351661	1	2.31884	OSBPL2
positive regulation of T cell activation (GO:0050870)	0.351661	1	2.31884	HLA-DMB
termination of RNA polymerase II transcription (GO:0006369)	0.351661	1	2.31884	DHX38
positive regulation of gene expression (GO:0010628)	0.352611	1	1.24352	BCL3;CTSH;PTPN22;RNF4;HSPA1B;SMARCA4
positive regulation of intracellular signal transduction (GO:1902533)	0.352738	1	1.33333	BECN1;SLC44A2;DHX58;TRIM38
regulation of endocytosis (GO:0030100)	0.355727	1	2.28571	LRPAP1
regulation of osteoblast differentiation (GO:0045667)	0.355727	1	2.28571	ATRAID
positive regulation of plasma membrane bounded cell projection assembly (GO:0120034)	0.355727	1	2.28571	HTT
positive regulation of proteasomal ubiquitin-dependent protein catabolic process (GO:0032436)	0.359768	1	2.25352	HSPA1B
positive regulation of multicellular organismal process (GO:0051240)	0.362844	1	1.57635	LRPAP1;CTSH
phosphatidylcholine metabolic process (GO:0046470)	0.363784	1	2.22222	SLC44A2
positive regulation of lymphocyte proliferation (GO:0050671)	0.363784	1	2.22222	HLA-DMB
defense response to Gram-negative bacterium (GO:0050829)	0.363784	1	2.22222	HIST1H2BK
positive regulation of growth (GO:0045927)	0.363784	1	2.22222	CIB1
regulation of autophagy (GO:0010506)	0.365092	1	1.56863	PTPN22;ATP6V0A1
response to metal ion (GO:0010038)	0.367775	1	2.19178	HVCN1
regulation of phosphatase activity (GO:0010921)	0.367775	1	2.19178	HTT
lipid biosynthetic process (GO:0008610)	0.367775	1	2.19178	HSD17B1
regulation of epithelial cell proliferation (GO:0050678)	0.367775	1	2.19178	CDKN2B
negative regulation of cell cycle (GO:0045786)	0.367775	1	2.19178	CDKN2A
regulation of protein complex assembly (GO:0043254)	0.37174	1	2.16216	RNF4
positive regulation of cytokine secretion (GO:0050715)	0.37174	1	2.16216	PTPN22
positive regulation of proteasomal protein catabolic process (GO:1901800)	0.37174	1	2.16216	HSPA1B
positive regulation of signal transduction (GO:0009967)	0.371818	1	1.54589	CTSH;SMARCA4
positive regulation of epithelial cell migration (GO:0010634)	0.375682	1	2.13333	CTSH
glucose homeostasis (GO:0042593)	0.375682	1	2.13333	HECTD4
mRNA 3'-end processing (GO:0031124)	0.375682	1	2.13333	DHX38
nitrogen compound transport (GO:0071705)	0.375682	1	2.13333	SLC17A3
transforming growth factor beta receptor signaling pathway (GO:0007179)	0.383491	1	2.07792	FURIN
nucleic acid-templated transcription (GO:0097659)	0.383491	1	2.07792	BCL3
positive regulation of apoptotic signaling pathway (GO:2001235)	0.383491	1	2.07792	CTSH
positive regulation of cytoskeleton organization (GO:0051495)	0.387359	1	2.05128	FES
regulation of cytokinesis (GO:0032465)	0.387359	1	2.05128	BECN1
regulation of canonical Wnt signaling pathway (GO:0060828)	0.387401	1	1.49533	PSMA4;PSMB9
regulation of translation (GO:0006417)	0.387401	1	1.49533	BCL3;MAPKAPK5
sensory perception of mechanical stimulus (GO:0050954)	0.391203	1	2.02532	COL11A2
positive regulation of translation (GO:0045727)	0.391203	1	2.02532	BCL3
extracellular matrix disassembly (GO:0022617)	0.391203	1	2.02532	FURIN
regulation of cellular response to heat (GO:1900034)	0.391203	1	2.02532	HSPA1B
response to calcium ion (GO:0051592)	0.395023	1	2	ADD1
regulation of transforming growth factor beta receptor signaling pathway (GO:0017015)	0.395023	1	2	CDKN2B
protein oligomerization (GO:0051259)	0.396231	1	1.46789	LY6G5B;LY6G5C
RNA transport (GO:0050658)	0.398819	1	1.97531	DHX38
retrograde vesicle-mediated transport, Golgi to ER (GO:0006890)	0.398819	1	1.97531	HTT
regulation of phosphatidylinositol 3-kinase signaling (GO:0014066)	0.398819	1	1.97531	BECN1
cellular response to hormone stimulus (GO:0032870)	0.398819	1	1.97531	CTSH
ERBB signaling pathway (GO:0038127)	0.398819	1	1.97531	FES
negative regulation of cellular macromolecule biosynthetic process (GO:2000113)	0.399586	1	1.24756	CDKN2A;BCL3;MLX;SMARCA4
ion transmembrane transport (GO:0034220)	0.400624	1	1.45455	SLC17A3;ATP6V0A1
regulation of apoptotic process (GO:0042981)	0.401956	1	1.17647	DDAH2;BCL3;CTSH;HTT;CIB1;HSPA1B
sensory perception of sound (GO:0007605)	0.402592	1	1.95122	COL11A2
positive regulation of binding (GO:0051099)	0.402592	1	1.95122	ADD1
positive regulation of protein catabolic process (GO:0045732)	0.402592	1	1.95122	FURIN
viral process (GO:0016032)	0.402815	1	1.44796	FURIN;AP1M2
positive regulation of cell migration (GO:0030335)	0.405003	1	1.44144	CTSH;CIB1
mitotic cell cycle phase transition (GO:0044772)	0.405003	1	1.44144	CDKN2B;CDKN2A
DNA damage response, signal transduction by p53 class mediator (GO:0030330)	0.406341	1	1.92771	BCL3
negative regulation of NF-kappaB transcription factor activity (GO:0032088)	0.406341	1	1.92771	CDKN2A
mitotic sister chromatid segregation (GO:0000070)	0.406341	1	1.92771	BECN1
positive regulation of transmembrane receptor protein serine/threonine kinase signaling pathway (GO:0090100)	0.406341	1	1.92771	CDKN2B
ephrin receptor signaling pathway (GO:0048013)	0.406341	1	1.92771	ARPC3
negative regulation of binding (GO:0051100)	0.406341	1	1.92771	LRPAP1
Ras protein signal transduction (GO:0007265)	0.409367	1	1.42857	CDKN2A;MAPKAPK5
protein maturation (GO:0051604)	0.410067	1	1.90476	FURIN
regulation of mitotic nuclear division (GO:0007088)	0.413769	1	1.88235	HSPA1B
mitochondrial translational elongation (GO:0070125)	0.424739	1	1.81818	MRPL18
regulation of proteasomal ubiquitin-dependent protein catabolic process (GO:0032434)	0.428351	1	1.79775	HSPA1B
regulation of signal transduction (GO:0009966)	0.430949	1	1.36752	GRK4;RGS12
mitochondrial translational termination (GO:0070126)	0.431939	1	1.77778	MRPL18
negative regulation of cellular protein metabolic process (GO:0032269)	0.431939	1	1.77778	ATRAID
regulation of cell cycle process (GO:0010564)	0.435506	1	1.75824	BECN1
cell-matrix adhesion (GO:0007160)	0.435506	1	1.75824	LAMA5
positive regulation of response to external stimulus (GO:0032103)	0.435506	1	1.75824	DHX58
phosphorylation (GO:0016310)	0.436574	1	1.24031	FES;TXK;NRBP1
positive regulation of cellular protein metabolic process (GO:0032270)	0.43905	1	1.73913	BCL3
regulation of protein catabolic process (GO:0042176)	0.43905	1	1.73913	FURIN
cellular response to lipopolysaccharide (GO:0071222)	0.43905	1	1.73913	PTPN22
nuclear export (GO:0051168)	0.442572	1	1.72043	DHX38
cell cycle G1/S phase transition (GO:0044843)	0.442572	1	1.72043	CDKN2A
cellular transition metal ion homeostasis (GO:0046916)	0.446072	1	1.70213	IREB2
positive regulation of protein localization to membrane (GO:1905477)	0.453008	1	1.66667	CIB1
ciliary basal body-plasma membrane docking (GO:0097711)	0.456443	1	1.64948	TCTN1
translational termination (GO:0006415)	0.456443	1	1.64948	MRPL18
epithelial cell differentiation (GO:0030855)	0.456443	1	1.64948	LAMA5
mRNA metabolic process (GO:0016071)	0.459856	1	1.63265	HSPA1B
positive regulation of neuron projection development (GO:0010976)	0.459856	1	1.63265	FES
response to tumor necrosis factor (GO:0034612)	0.459856	1	1.63265	CIB1
positive regulation of cell growth (GO:0030307)	0.463249	1	1.61616	CIB1
response to molecule of bacterial origin (GO:0002237)	0.463249	1	1.61616	PTPN22
response to UV (GO:0009411)	0.463249	1	1.61616	BCL3
positive regulation of neuron differentiation (GO:0045666)	0.463249	1	1.61616	FES
steroid metabolic process (GO:0008202)	0.46662	1	1.6	HSD17B1
cellular response to transforming growth factor beta stimulus (GO:0071560)	0.469971	1	1.58416	FURIN
mRNA-containing ribonucleoprotein complex export from nucleus (GO:0071427)	0.469971	1	1.58416	DHX38
regulation of protein ubiquitination (GO:0031396)	0.4733	1	1.56863	HSPA1B
metal ion transport (GO:0030001)	0.4733	1	1.56863	SLC17A3
regulation of gene expression (GO:0010468)	0.473766	1	1.079	ZNF19;MSANTD1;MLX;CTSH;PTPN22;ATRAID;HSPA1B
gene expression (GO:0010467)	0.477229	1	1.16505	MRPL18;BCL3;DHX38
positive regulation of angiogenesis (GO:0045766)	0.479897	1	1.53846	CTSH
regulation of cellular response to stress (GO:0080135)	0.483165	1	1.52381	HSPA1B
B cell receptor signaling pathway (GO:0050853)	0.483165	1	1.52381	TXK
monovalent inorganic cation transport (GO:0015672)	0.483165	1	1.52381	SLC17A3
positive regulation of vasculature development (GO:1904018)	0.483165	1	1.52381	CTSH
peptide metabolic process (GO:0006518)	0.483165	1	1.52381	FURIN
mRNA transport (GO:0051028)	0.483165	1	1.52381	DHX38
translational elongation (GO:0006414)	0.486412	1	1.50943	MRPL18
G1/S transition of mitotic cell cycle (GO:0000082)	0.486412	1	1.50943	CDKN2A
mRNA export from nucleus (GO:0006406)	0.486412	1	1.50943	DHX38
mRNA splicing, via spliceosome (GO:0000398)	0.489062	1	1.22137	TXNL4B;DHX38
DNA-templated transcription, termination (GO:0006353)	0.489639	1	1.49533	DHX38
positive regulation of cellular component organization (GO:0051130)	0.489639	1	1.49533	ADD1
positive regulation of cellular catabolic process (GO:0031331)	0.489639	1	1.49533	FURIN
viral life cycle (GO:0019058)	0.492846	1	1.48148	FURIN
mitochondrial translation (GO:0032543)	0.492846	1	1.48148	MRPL18
regulation of response to external stimulus (GO:0032101)	0.492846	1	1.48148	GRK4
cellular response to starvation (GO:0009267)	0.492846	1	1.48148	BECN1
monocarboxylic acid metabolic process (GO:0032787)	0.496033	1	1.46789	SLC5A6
regulation of cell motility (GO:2000145)	0.4992	1	1.45455	FES
Wnt signaling pathway (GO:0016055)	0.4992	1	1.45455	VPS29
regulation of Wnt signaling pathway (GO:0030111)	0.4992	1	1.45455	SMARCA4
viral gene expression (GO:0019080)	0.502347	1	1.44144	FURIN
cellular response to insulin stimulus (GO:0032869)	0.502347	1	1.44144	ATP6V0A1
nuclear-transcribed mRNA catabolic process, nonsense-mediated decay (GO:0000184)	0.508583	1	1.41593	SKIV2L
Golgi vesicle transport (GO:0048193)	0.508915	1	1.17647	HTT;NRBP1
cellular response to oxidative stress (GO:0034599)	0.517792	1	1.37931	HSPA1B
regulation of macroautophagy (GO:0016241)	0.520823	1	1.36752	ATP6V0A1
chromatin remodeling (GO:0006338)	0.520823	1	1.36752	SMARCA4
positive regulation of protein serine/threonine kinase activity (GO:0071902)	0.526829	1	1.34454	CIB1
RNA export from nucleus (GO:0006405)	0.529804	1	1.33333	DHX38
mRNA processing (GO:0006397)	0.532073	1	1.12676	DHX38;CMTR2
Golgi organization (GO:0007030)	0.535699	1	1.31148	HTT
DNA repair (GO:0006281)	0.541503	1	1.10727	DCLRE1B;CIB1
ion transport (GO:0006811)	0.543373	1	1.10345	SLC17A3;ATP6V0A1
cellular response to cytokine stimulus (GO:0071345)	0.546787	1	1.05033	LAMA5;CIB1;ICAM1
negative regulation of multicellular organismal process (GO:0051241)	0.547269	1	1.26984	LRPAP1
humoral immune response mediated by circulating immunoglobulin (GO:0002455)	0.547269	1	1.26984	HLA-DQB1
G2/M transition of mitotic cell cycle (GO:0000086)	0.550116	1	1.25984	CDKN2B
cytoskeleton organization (GO:0007010)	0.550116	1	1.25984	LAMA5
vesicle organization (GO:0016050)	0.552946	1	1.25	FAM109A
cell cycle G2/M phase transition (GO:0044839)	0.552946	1	1.25	CDKN2B
positive regulation of mitochondrion organization (GO:0010822)	0.555758	1	1.24031	HTT
Fc-gamma receptor signaling pathway involved in phagocytosis (GO:0038096)	0.569557	1	1.19403	ARPC3
cellular response to organic substance (GO:0071310)	0.569557	1	1.19403	CIB1
Fc-gamma receptor signaling pathway (GO:0038094)	0.572266	1	1.18519	ARPC3
Fc receptor mediated stimulatory signaling pathway (GO:0002431)	0.574957	1	1.17647	ARPC3
mitochondrial transport (GO:0006839)	0.574957	1	1.17647	TOMM40
positive regulation of apoptotic process (GO:0043065)	0.576135	1	1.03896	CTSH;HTT
positive regulation of transferase activity (GO:0051347)	0.58029	1	1.15942	MAPKAPK5
regulation of signal transduction by p53 class mediator (GO:1901796)	0.582931	1	1.15108	MAPKAPK5
regulation of vesicle-mediated transport (GO:0060627)	0.582931	1	1.15108	FES
response to cytokine (GO:0034097)	0.582931	1	1.15108	TRAFD1
cellular response to growth factor stimulus (GO:0071363)	0.585556	1	1.14286	CIB1
cellular protein metabolic process (GO:0044267)	0.58729	1	0.989691	MRPL18;CTSH;FURIN
negative regulation of sequence-specific DNA binding transcription factor activity (GO:0043433)	0.588165	1	1.13475	CDKN2A
regulation of cell migration (GO:0030334)	0.591869	1	1.00946	CTSH;CIB1
positive regulation of macromolecule biosynthetic process (GO:0010557)	0.593333	1	1.11888	BCL3
cell-cell adhesion via plasma-membrane adhesion molecules (GO:0098742)	0.593333	1	1.11888	ICAM1
transmembrane receptor protein serine/threonine kinase signaling pathway (GO:0007178)	0.598437	1	1.10345	FURIN
peptidyl-serine phosphorylation (GO:0018105)	0.600965	1	1.09589	MAPKAPK5
skeletal system development (GO:0001501)	0.603477	1	1.08844	COL11A2
protein transport (GO:0015031)	0.608842	1	0.978593	VPS29;ATP6V0A1
positive regulation of nucleic acid-templated transcription (GO:1903508)	0.612094	1	0.954274	BCL3;RNF4;SMARCA4
cellular response to DNA damage stimulus (GO:0006974)	0.61383	1	0.969697	BCL3;CIB1
positive regulation of transcription from RNA polymerase II promoter (GO:0045944)	0.616821	1	0.942285	CDKN2B;TXK;MLX;RNF4;SMARCA4
positive regulation of intracellular protein transport (GO:0090316)	0.618225	1	1.04575	CIB1
protein stabilization (GO:0050821)	0.618225	1	1.04575	HSPA1B
response to lipopolysaccharide (GO:0032496)	0.625394	1	1.02564	PTPN22
transcription initiation from RNA polymerase II promoter (GO:0006367)	0.637045	1	0.993789	NRBP1
positive regulation of protein modification process (GO:0031401)	0.643863	1	0.97561	CIB1
glycerophospholipid biosynthetic process (GO:0046474)	0.646107	1	0.969697	SLC44A2
mitochondrion organization (GO:0007005)	0.652756	1	0.952381	TOMM40
post-translational protein modification (GO:0043687)	0.658064	1	0.893855	PSMA4;PSMB9
peptidyl-serine modification (GO:0018209)	0.659281	1	0.935673	MAPKAPK5
positive regulation of hydrolase activity (GO:0051345)	0.663564	1	0.924855	CTSH
positive regulation of protein kinase activity (GO:0045860)	0.663564	1	0.924855	CIB1
cellular macromolecule biosynthetic process (GO:0034645)	0.67286	1	0.869565	MRPL18;BCL3
regulation of angiogenesis (GO:0045765)	0.674037	1	0.898876	CTSH
negative regulation of protein phosphorylation (GO:0001933)	0.676093	1	0.893855	CIB1
ER to Golgi vesicle-mediated transport (GO:0006888)	0.680165	1	0.883978	NRBP1
organelle assembly (GO:0070925)	0.685733	1	0.848806	BECN1;TCTN1
DNA-templated transcription, initiation (GO:0006352)	0.692081	1	0.855615	NRBP1
receptor-mediated endocytosis (GO:0006898)	0.695954	1	0.846561	GRK4
protein complex assembly (GO:0006461)	0.697872	1	0.842105	SMARCA4
cilium organization (GO:0044782)	0.703556	1	0.829016	TCTN1
RNA processing (GO:0006396)	0.705427	1	0.824742	DHX38
positive regulation of transcription, DNA-templated (GO:0045893)	0.708269	1	0.856378	CDKN2B;TXK;BCL3;MLX;RNF4;SMARCA4
rRNA metabolic process (GO:0016072)	0.718198	1	0.79602	NOP14
rRNA processing (GO:0006364)	0.721746	1	0.788177	NOP14
positive regulation of phosphorylation (GO:0042327)	0.732123	1	0.76555	CIB1
regulation of intracellular signal transduction (GO:1902531)	0.745206	1	0.756501	MAPKAPK5;PTPN22
positive regulation of cell proliferation (GO:0008284)	0.747561	1	0.752941	CTSH;CIB1
negative regulation of transcription, DNA-templated (GO:0045892)	0.753784	1	0.786241	CDKN2A;BCL3;MLX;SMARCA4
regulation of cellular macromolecule biosynthetic process (GO:2000112)	0.760079	1	0.759494	ZNF19;MLX;MAPKAPK5
ribosome biogenesis (GO:0042254)	0.761008	1	0.704846	NOP14
ncRNA processing (GO:0034470)	0.762519	1	0.701754	NOP14
apoptotic process (GO:0006915)	0.768468	1	0.689655	CIB1
translation (GO:0006412)	0.769932	1	0.686695	MRPL18
RNA splicing, via transesterification reactions with bulged adenosine as nucleophile (GO:0000377)	0.775697	1	0.675105	DHX38
plasma membrane bounded cell projection assembly (GO:0120031)	0.782702	1	0.661157	TCTN1
defense response to bacterium (GO:0042742)	0.782702	1	0.661157	HIST1H2BK
positive regulation of programmed cell death (GO:0043068)	0.803692	1	0.620155	HTT
regulation of protein phosphorylation (GO:0001932)	0.808617	1	0.610687	CIB1
transcription from RNA polymerase II promoter (GO:0006366)	0.810938	1	0.658436	DHX38;NRBP1
regulation of programmed cell death (GO:0043067)	0.816943	1	0.594796	BCL3
negative regulation of signal transduction (GO:0009968)	0.833593	1	0.56338	LRPAP1
cilium assembly (GO:0060271)	0.838803	1	0.553633	TCTN1
positive regulation of cellular process (GO:0048522)	0.8398	1	0.615385	CTSH;CIB1
DNA metabolic process (GO:0006259)	0.863391	1	0.507937	DCLRE1B
negative regulation of transcription from RNA polymerase II promoter (GO:0000122)	0.872544	1	0.565371	MLX;SMARCA4
cellular protein localization (GO:0034613)	0.874252	1	0.487805	VPS29
regulation of transcription, DNA-templated (GO:0006355)	0.88056	1	0.700438	ZNF19;CDKN2A;TXK;BCL3;MLX;RNF4;SMARCA4
transcription, DNA-templated (GO:0006351)	0.895489	1	0.448179	BCL3
regulation of nucleic acid-templated transcription (GO:1903506)	0.896986	1	0.526316	ZNF19;MLX
positive regulation of protein phosphorylation (GO:0001934)	0.926939	1	0.387409	CIB1
regulation of transcription from RNA polymerase II promoter (GO:0006357)	0.958846	1	0.540906	CDKN2B;TXK;MLX;RNF4;SMARCA4

## Sheet: SD4
eGenes with gene essentiality:
ensg	dataSource	symbol
ENSG00000069399	PMID: 18239125	BCL3
ENSG00000074966	PMID: 18239125	TXK
ENSG00000089022	PMID: 18239125	MAPKAPK5
ENSG00000103811	PMID: 18239125	CTSH
ENSG00000111229	PMID: 18239125	ARPC3
ENSG00000111801	PMID: 18239125	BTN3A3
ENSG00000115216	PMID: 18239125	NRBP1
ENSG00000125388	PMID: 18239125	GRK4
ENSG00000127616	PMID: 18239125	SMARCA4
ENSG00000134242	PMID: 18239125	PTPN22
ENSG00000138030	PMID: 18239125	KHK
ENSG00000146477	PMID: 18239125	SLC22A3
ENSG00000147883	PMID: 18239125	CDKN2B
ENSG00000147889	PMID: 18239125	CDKN2A
ENSG00000182511	PMID: 18239125	FES
ENSG00000186470	PMID: 18239125	BTN3A2
ENSG00000240065	PMID: 18239125	PSMB9
ENSG00000257017	PMID: 18239125	HP

## Sheet: SD5
eGenes associated with drug-target pairs:
Drug	Target	Disease	Max phase	Molecule type
LEFLUNOMIDE	DHODH	rheumatoid arthritis	Phase IV	Small molecule
FINGOLIMOD	S1PR5	multiple sclerosis	Phase IV	Small molecule
COLLAGENASE CLOSTRIDIUM HISTOLYTICUM	COL11A2	diabetic foot	Phase IV	Enzyme
TERIFLUNOMIDE	DHODH	multiple sclerosis	Phase IV	Small molecule
DISULFIRAM	ALDH2	alcohol dependence	Phase IV	Small molecule
OCRIPLASMIN	COL11A2	macular holes	Phase IV	Enzyme
SIPONIMOD	S1PR5	secondary progressive multiple sclerosis	Phase III	Small molecule
MARIZOMIB	PSMB9	glioblastoma multiforme	Phase III	Small molecule
APOLIZUMAB	HLA-DRB1	lymphoid leukemia	Phase II	Antibody
AMISELIMOD	S1PR5	psoriasis	Phase II	Small molecule
GLPG-0259	MAPKAPK5	rheumatoid arthritis	Phase II	Small molecule
BI-505	ICAM1	multiple myeloma	Phase II	Antibody
OPROZOMIB	PSMB9	cancer	Phase I	Small molecule

## Sheet: SD6
eGenes predicted to be tractable for the development of small molecules:
Target symbol	Predicted tractable
CTSH	Yes
FES	Yes
GRK4	Yes
HDDC3	Yes
HLA-DRB5	Yes
HSD17B1	Yes
HSPA1B	Yes
HTT	Yes
KHK	Yes
MLX	Yes
NRBP1	Yes
PSMA4	Yes
PTPN22	Yes
RGS12	Yes
SDSL	Yes
SLC22A1	Yes
SLC22A3	Yes
SMARCA4	Yes
TXK	Yes

## Sheet: SD7
3D mapping in GM12878 from lifespan genetic association data:
minGwasP : The minimum P-value of mapped SNPs.
IndSigSNPs : rsID of the all independent significant SNPs of mapped SNPs.
GenomicLocus : Index of genomic loci where mapped SNPs are from.
ensg	symbol	chr	start	end	strand	type	entrezID	HUGO	minGwasP	IndSigSNPs	GenomicLocus
ENSG00000168884	TNIP2	4	2743375	2758103	-1	protein_coding	79155	TNIP2	1.04816e-07	rs61348208	4
ENSG00000087274	ADD1	4	2845584	2931803	1	protein_coding	118	ADD1	2.31132e-07	rs61348208	4
ENSG00000109736	MFSD10	4	2932288	2936586	-1	protein_coding	10227	MFSD10	2.31132e-07	rs61348208	4
ENSG00000087269	NOP14	4	2939660	2965112	-1	protein_coding	8602	NOP14	5.76784e-09	rs61348208	4
ENSG00000125388	GRK4	4	2965335	3042474	1	protein_coding	2868	GRK4	5.76784e-09	rs61348208	4
ENSG00000197386	HTT	4	3076408	3245676	1	protein_coding	3064	HTT	5.76784e-09	rs61348208	4
ENSG00000188981	MSANTD1	4	3246096	3273465	1	protein_coding	345222	MSANTD1	1.04816e-07	rs61348208	4
ENSG00000124610	HIST1H1A	6	26017260	26018040	-1	protein_coding	3024	HIST1H1A	2.54555e-08	rs9393691	6
ENSG00000198366	HIST1H3A	6	26020718	26021186	1	protein_coding	8350	HIST1H3A	2.54555e-08	rs9393691	6
ENSG00000196176	HIST1H4A	6	26021907	26022278	1	protein_coding	8359	HIST1H4A	2.54555e-08	rs9393691	6
ENSG00000124529	HIST1H4B	6	26027124	26027480	-1	protein_coding	8366	HIST1H4B	2.54555e-08	rs9393691	6
ENSG00000124693	HIST1H3B	6	26031817	26032288	-1	protein_coding	8358	HIST1H3B	2.54555e-08	rs9393691	6
ENSG00000137259	HIST1H2AB	6	26033320	26033796	-1	protein_coding	8335	HIST1H2AB	2.54555e-08	rs9393691	6
ENSG00000010704	HFE	6	26087509	26098571	1	protein_coding	3077	HFE	1.24123e-06	rs9393691	6
ENSG00000197061	HIST1H4C	6	26104104	26104518	1	protein_coding	8364	HIST1H4C	1.24123e-06	rs9393691	6
ENSG00000187475	HIST1H1T	6	26107640	26108364	-1	protein_coding	3010	HIST1H1T	1.24123e-06	rs9393691	6
ENSG00000197697	HIST1H2BE	6	26183958	26184454	1	protein_coding	8344	HIST1H2BE	2.54555e-08	rs9393691	6
ENSG00000188987	HIST1H4D	6	26188938	26189304	-1	protein_coding	8360	HIST1H4D	2.54555e-08	rs9393691	6
ENSG00000197409	HIST1H3D	6	26197068	26199521	-1	protein_coding	8351	HIST1H3D	2.54555e-08	rs9393691	6
ENSG00000196866	HIST1H2AD	6	26199079	26199471	-1	protein_coding	3013	HIST1H2AD	2.54555e-08	rs9393691	6
ENSG00000197846	HIST1H2BF	6	26199748	26200942	1	protein_coding	8343	HIST1H2BF	2.54555e-08	rs9393691	6
ENSG00000198518	HIST1H4E	6	26204858	26206266	1	protein_coding	8367	HIST1H4E	2.54555e-08	rs9393691	6
ENSG00000187990	HIST1H2BG	6	26216428	26216872	-1	protein_coding	8339	HIST1H2BG	2.54555e-08	rs9393691	6
ENSG00000168274	HIST1H2AE	6	26217165	26217711	1	protein_coding	3012	HIST1H2AE	2.54555e-08	rs9393691	6
ENSG00000196966	HIST1H3E	6	26225383	26225844	1	protein_coding	8353	HIST1H3E	2.54555e-08	rs9393691	6
ENSG00000124575	HIST1H1D	6	26234440	26235216	-1	protein_coding	3007	HIST1H1D	2.54555e-08	rs9393691	6
ENSG00000198327	HIST1H4F	6	26240561	26240976	1	protein_coding	8361	HIST1H4F	2.92832e-08	rs9393691	6
ENSG00000124578	HIST1H4G	6	26246886	26247259	-1	protein_coding	8369	HIST1H4G	2.92832e-08	rs9393691	6
ENSG00000256316	HIST1H3F	6	26250370	26250835	-1	protein_coding	8968	HIST1H3F	2.92832e-08	rs9393691	6
ENSG00000197459	HIST1H2BH	6	26251879	26252303	1	protein_coding	8345	HIST1H2BH	2.92832e-08	rs9393691	6
ENSG00000256018	HIST1H3G	6	26271146	26271612	-1	protein_coding	8355	HIST1H3G	2.92832e-08	rs9393691	6
ENSG00000168242	HIST1H2BI	6	26273144	26273622	1	protein_coding	8346	HIST1H2BI	2.92832e-08	rs9393691	6
ENSG00000158406	HIST1H4H	6	26281283	26285762	-1	protein_coding	8365	HIST1H4H	2.54555e-08	rs9393691	6
ENSG00000186470	BTN3A2	6	26365387	26378546	1	protein_coding	11118	BTN3A2	2.92832e-08	rs9393691	6
ENSG00000124508	BTN2A2	6	26383324	26395102	1	protein_coding	10385	BTN2A2	2.92832e-08	rs9393691	6
ENSG00000111801	BTN3A3	6	26440700	26453643	1	protein_coding	10384	BTN3A3	2.54555e-08	rs9393691	6
ENSG00000112763	BTN2A1	6	26458150	26476849	1	protein_coding	11120	BTN2A1	2.54555e-08	rs9393691	6
ENSG00000124557	BTN1A1	6	26501449	26510650	1	protein_coding	696	BTN1A1	2.92832e-08	rs9393691	6
ENSG00000182952	HMGN4	6	26538633	26546482	1	protein_coding	10473	HMGN4	2.54555e-08	rs9393691	6
ENSG00000146109	ABT1	6	26597180	26600278	1	protein_coding	29777	ABT1	2.54555e-08	rs9393691	6
ENSG00000181315	ZNF322	6	26636518	26659980	-1	protein_coding	79692	ZNF322	7.02445e-08	rs9393691	6
ENSG00000124635	HIST1H2BJ	6	27093676	27100541	-1	protein_coding	8970	HIST1H2BJ	2.54555e-08	rs9393691	6
ENSG00000196787	HIST1H2AG	6	27100832	27103070	1	protein_coding	8969	HIST1H2AG	2.54555e-08	rs9393691	6
ENSG00000197903	HIST1H2BK	6	27106073	27114619	-1	protein_coding	85236	HIST1H2BK	2.54555e-08	rs9393691	6
ENSG00000198339	HIST1H4I	6	27107076	27108418	1	protein_coding	8294	HIST1H4I	2.54555e-08	rs9393691	6
ENSG00000184825	HIST1H2AH	6	27114861	27115317	1	protein_coding	85235	HIST1H2AH	2.54555e-08	rs9393691	6
ENSG00000096654	ZNF184	6	27418522	27440897	-1	protein_coding	7738	ZNF184	2.54555e-08	rs9393691	6
ENSG00000185130	HIST1H2BL	6	27775257	27775709	-1	protein_coding	8340	HIST1H2BL	2.54555e-08	rs9393691	6
ENSG00000196747	HIST1H2AI	6	27775899	27776429	1	protein_coding	8329	HIST1H2AI	2.54555e-08	rs9393691	6
ENSG00000203813	HIST1H3H	6	27777842	27778314	1	protein_coding	8357	HIST1H3H	2.54555e-08	rs9393691	6
ENSG00000182611	HIST1H2AJ	6	27782112	27782607	-1	protein_coding	8331	HIST1H2AJ	2.54555e-08	rs9393691	6
ENSG00000196374	HIST1H2BM	6	27782822	27783267	1	protein_coding	8342	HIST1H2BM	2.54555e-08	rs9393691	6
ENSG00000197238	HIST1H4J	6	27791884	27792257	1	protein_coding	8363	HIST1H4J	2.54555e-08	rs9393691	6
ENSG00000197914	HIST1H4K	6	27798952	27799305	-1	protein_coding	8362	HIST1H4K	2.54555e-08	rs9393691	6
ENSG00000184348	HIST1H2AK	6	27805658	27806117	-1	protein_coding	8330	HIST1H2AK	2.54555e-08	rs9393691	6
ENSG00000233822	HIST1H2BN	6	27806323	27823487	1	protein_coding	8341	HIST1H2BN	2.54555e-08	rs9393691	6
ENSG00000198374	HIST1H2AL	6	27833034	27833606	1	protein_coding	8332	HIST1H2AL	2.54555e-08	rs9393691	6
ENSG00000184357	HIST1H1B	6	27834570	27835359	-1	protein_coding	3009	HIST1H1B	2.54555e-08	rs9393691	6
ENSG00000182572	HIST1H3I	6	27839623	27840099	-1	protein_coding	8354	HIST1H3I	2.54555e-08	rs9393691	6
ENSG00000198558	HIST1H4L	6	27840926	27841289	-1	protein_coding	8368	HIST1H4L	2.54555e-08	rs9393691	6
ENSG00000197153	HIST1H3J	6	27858093	27860884	-1	protein_coding	8356	HIST1H3J	2.54555e-08	rs9393691	6
ENSG00000233224	HIST1H2AM	6	27860477	27860963	-1	protein_coding	8336	HIST1H2AM	2.54555e-08	rs9393691	6
ENSG00000196331	HIST1H2BO	6	27861203	27861669	1	protein_coding	8348	HIST1H2BO	2.54555e-08	rs9393691	6
ENSG00000168131	OR2B2	6	27878963	27880174	-1	protein_coding	81697	OR2B2	2.54555e-08	rs9393691	6
ENSG00000196812	ZSCAN16	6	28092338	28097860	1	protein_coding	80345	ZSCAN16	4.74516e-06	rs9393691	6
ENSG00000198315	ZKSCAN8	6	28109688	28127250	1	protein_coding	7745	ZKSCAN8	4.74516e-06	rs9393691	6
ENSG00000204290	BTNL2	6	32361740	32374905	-1	protein_coding	56244	BTNL2	4.25874e-09	rs34967069	7
ENSG00000204287	HLA-DRA	6	32407619	32412823	1	protein_coding	3122	HLA-DRA	4.25874e-09	rs34967069	7
ENSG00000196126	HLA-DRB1	6	32546546	32557625	-1	protein_coding	3123	HLA-DRB1	4.25874e-09	rs34967069	7
ENSG00000196735	HLA-DQA1	6	32595956	32614839	1	protein_coding	3117	HLA-DQA1	3.88835e-08	rs34967069	7
ENSG00000179344	HLA-DQB1	6	32627244	32636160	-1	protein_coding	3119	HLA-DQB1	4.25874e-09	rs34967069	7
ENSG00000232629	HLA-DQB2	6	32723875	32731311	-1	protein_coding	3120	HLA-DQB2	3.88835e-08	rs34967069	7
ENSG00000241106	HLA-DOB	6	32780540	32784825	-1	protein_coding	3112	HLA-DOB	4.25874e-09	rs34967069	7
ENSG00000248993	XXbac-BPG181M17,5	6	32905141	32920899	-1	protein_coding	NA	NA	3.88835e-08	rs34967069	7
ENSG00000204257	HLA-DMA	6	32916390	32936871	-1	protein_coding	3108	HLA-DMA	3.88835e-08	rs34967069	7
ENSG00000204256	BRD2	6	32936437	32949282	1	protein_coding	6046	BRD2	3.88835e-08	rs34967069	7
ENSG00000112096	SOD2	6	160090089	160183561	-1	protein_coding	6648	SOD2	2.0523e-08	rs144078421:rs9295128;rs144078421	8
ENSG00000146457	WTAP	6	160146617	160177351	1	protein_coding	9589	WTAP	2.0523e-08	rs144078421	8
ENSG00000120437	ACAT2	6	160181360	160200144	1	protein_coding	39	ACAT2	2.0523e-08	rs144078421:rs9295128;rs144078421	8
ENSG00000120438	TCP1	6	160199530	160210781	-1	protein_coding	6950	TCP1	2.0523e-08	rs144078421	8
ENSG00000112110	MRPL18	6	160210844	160219468	1	protein_coding	29074	MRPL18	2.0523e-08	rs144078421	8
ENSG00000146453	PNLDC1	6	160221298	160241736	1	protein_coding	154197	PNLDC1	2.0523e-08	rs144078421	8
ENSG00000130368	MAS1	6	160327974	160329108	1	protein_coding	4142	MAS1	2.0523e-08	rs144078421	8
ENSG00000197081	IGF2R	6	160390131	160534539	1	protein_coding	3482	IGF2R	9.69784e-09	rs144078421:rs9295128;rs144078421	8
ENSG00000122194	PLG	6	161123270	161174347	1	protein_coding	5340	PLG	1.44654e-08	rs117515500:rs184278183	8
ENSG00000085511	MAP3K4	6	161412759	161538417	1	protein_coding	4216	MAP3K4	1.44654e-08	rs117515500:rs184278183	8
ENSG00000026652	AGPAT4	6	161551011	161695093	-1	protein_coding	56895	AGPAT4	1.44654e-08	rs117515500:rs184278183	8
ENSG00000137080	IFNA21	9	21165636	21166659	-1	protein_coding	3452	IFNA21	4.07517e-11	rs2891168	9
ENSG00000236637	IFNA4	9	21186617	21187598	-1	protein_coding	3441	IFNA4	4.07517e-11	rs2891168	9
ENSG00000214042	IFNA7	9	21201468	21202204	-1	protein_coding	3444	IFNA7	4.07517e-11	rs2891168	9
ENSG00000186803	IFNA10	9	21206180	21207142	-1	protein_coding	3446	IFNA10	4.07517e-11	rs2891168	9
ENSG00000147885	IFNA16	9	21216372	21217310	-1	protein_coding	3449	IFNA16	4.07517e-11	rs2891168	9
ENSG00000234829	IFNA17	9	21227242	21228221	-1	protein_coding	3451	IFNA17	4.07517e-11	rs2891168	9
ENSG00000228083	IFNA14	9	21239201	21239978	-1	protein_coding	3448	IFNA14	4.07517e-11	rs2891168	9
ENSG00000099810	MTAP	9	21802542	21931646	1	protein_coding	4507	MTAP	4.07517e-11	rs2891168	9
ENSG00000264545	RP11-145E5,5	9	21802635	22032985	1	protein_coding	NA	NA	4.07517e-11	rs2891168	9
ENSG00000147883	CDKN2B	9	22002902	22009362	-1	protein_coding	1030	CDKN2B	4.07517e-11	rs2891168	9
ENSG00000186298	PPP1CC	12	111157485	111180744	-1	protein_coding	5501	PPP1CC	6.98983e-12	rs597808	10
ENSG00000089234	BRAP	12	112079950	112123790	-1	protein_coding	8315	BRAP	1.12132e-11	rs597808	10
ENSG00000111271	ACAD10	12	112123857	112194903	1	protein_coding	80724	ACAD10	1.12132e-11	rs597808	10
ENSG00000257767	RP11-162P23,2	12	112191694	112229222	1	protein_coding	NA	NA	1.12132e-11	rs597808	10
ENSG00000111275	ALDH2	12	112204691	112247782	1	protein_coding	217	ALDH2	8.14711e-12	rs12302980:rs11065822:rs597808	10
ENSG00000089022	MAPKAPK5	12	112279782	112334343	1	protein_coding	8550	MAPKAPK5	1.12132e-11	rs597808	10
ENSG00000135148	TRAFD1	12	112563305	112591407	1	protein_coding	10906	TRAFD1	3.50244e-09	rs597808	10
ENSG00000140395	WDR61	15	78570177	78592136	-1	protein_coding	80349	WDR61	3.7458e-25	rs28395178:rs1394371:rs8042849;rs1394371:rs8042238:rs4887072;rs28395178:rs8042849:rs4887072	11
ENSG00000136381	IREB2	15	78729773	78793798	1	protein_coding	3658	IREB2	2.05187e-21	rs8042238:rs8042849;rs1394371:rs28395178	11
ENSG00000188266	HYKK	15	78799906	78829714	1	protein_coding	123688	HYKK	3.7458e-25	rs28395178:rs1394371:rs8042849;rs1394371:rs8042238:rs4887072;rs28395178:rs8042849:rs4887072	11
ENSG00000169684	CHRNA5	15	78857862	78887611	1	protein_coding	1138	CHRNA5	2.05187e-21	rs8042238:rs8042849;rs1394371:rs28395178	11
ENSG00000197299	BLM	15	91260558	91358859	1	protein_coding	641	BLM	5.10024e-09	rs2521498	12
ENSG00000131470	PSMC3IP	17	40724333	40729849	-1	protein_coding	29893	PSMC3IP	3.58337e-08	rs1011157	14
ENSG00000037042	TUBG2	17	40811323	40819024	1	protein_coding	27175	TUBG2	3.58337e-08	rs1011157	14
ENSG00000068137	PLEKHH3	17	40819932	40829048	-1	protein_coding	79990	PLEKHH3	3.58337e-08	rs1011157	14
ENSG00000184451	CCR10	17	40830907	40835935	-1	protein_coding	2826	CCR10	3.58337e-08	rs1011157	14
ENSG00000108797	CNTNAP1	17	40834631	40851832	1	protein_coding	8506	CNTNAP1	3.58337e-08	rs1011157	14
ENSG00000131475	VPS25	17	40925454	40931617	1	protein_coding	84313	VPS25	3.58337e-08	rs1011157	14
ENSG00000126562	WNK4	17	40932696	40948954	1	protein_coding	65266	WNK4	3.58337e-08	rs1011157	14
ENSG00000183978	COA3	17	40947165	40950722	-1	protein_coding	28958	COA3	3.58337e-08	rs1011157	14
ENSG00000176563	CNTD1	17	40950810	40963605	1	protein_coding	124817	CNTD1	3.58337e-08	rs1011157	14
ENSG00000266967	AARSD1	17	41102543	41116515	-1	protein_coding	80755	AARSD1	3.58337e-08	rs1011157	14
ENSG00000224916	APOC4-APOC2	19	45445495	45452822	1	protein_coding	100533990	APOC4-APOC2	3.13534e-83	rs1081105:rs405509:rs10119:rs157580:rs429358;rs111789331;rs34404554;rs75627662:rs429358:rs7412:rs75627662:rs157595:rs429358;rs75627662:rs12691088:rs111789331:rs429358;rs111789331:rs60049679	16
ENSG00000267467	APOC4	19	45445495	45452820	1	protein_coding	346	APOC4	3.13534e-83	rs1081105:rs405509:rs10119:rs157580:rs429358;rs111789331;rs34404554;rs75627662:rs429358:rs7412:rs75627662:rs157595:rs429358;rs75627662:rs12691088:rs111789331:rs429358;rs111789331:rs60049679	16
ENSG00000234906	APOC2	19	45449243	45452822	1	protein_coding	344	APOC2	3.13534e-83	rs1081105:rs405509:rs10119:rs157580:rs429358;rs111789331;rs34404554;rs75627662:rs429358:rs7412:rs75627662:rs157595:rs429358;rs75627662:rs12691088:rs111789331:rs429358;rs111789331:rs60049679	16
ENSG00000267114	CTB-129P6,11	19	45453301	45457264	-1	protein_coding	NA	NA	3.13534e-83	rs1081105:rs405509:rs10119:rs157580:rs429358;rs111789331;rs34404554;rs75627662:rs429358:rs7412:rs75627662:rs157595:rs429358;rs75627662:rs12691088:rs111789331:rs429358;rs111789331:rs60049679	16
ENSG00000104853	CLPTM1	19	45457842	45496599	1	protein_coding	1209	CLPTM1	3.13534e-83	rs1081105:rs405509:rs10119:rs157580:rs429358;rs111789331;rs34404554;rs75627662:rs429358:rs7412:rs75627662:rs157595:rs429358;rs75627662:rs12691088:rs111789331:rs429358;rs111789331:rs60049679	16

## Sheet: SD8
Gene ontology (GO) enrichment analysis for 3D-mapped genes:
Pathway	P-value	Adjusted P-value	Odds Ratio	Genes
nucleosome assembly (GO:0006334)	1.06521e-13	5.43579e-10	29.0851	HIST1H2BN;BRD2;HIST1H2BM;HIST1H4A;HIST1H2BO;HIST1H3A;HIST1H2BJ;HIST1H2BL;HIST1H2BK;HIST1H4G;HIST1H2BH
chromatin assembly (GO:0031497)	2.6664e-13	6.80331e-10	26.8817	HIST1H2BN;BRD2;HIST1H2BM;HIST1H4A;HIST1H2BO;HIST1H3A;HIST1H2BJ;HIST1H2BL;HIST1H2BK;HIST1H4G;HIST1H2BH
nucleosome organization (GO:0034728)	2.41864e-12	4.1141e-09	22.1774	HIST1H2BN;BRD2;HIST1H2BM;HIST1H4A;HIST1H2BO;HIST1H3A;HIST1H2BJ;HIST1H2BL;HIST1H2BK;HIST1H4G;HIST1H2BH
regulation of peptidyl-serine phosphorylation of STAT protein (GO:0033139)	8.9213e-12	9.10508e-09	62.724	IFNA4;IFNA7;IFNA14;IFNA16;IFNA17;IFNA21;IFNA10
protein-DNA complex assembly (GO:0065004)	1.1658e-11	9.91515e-09	19.2847	HIST1H2BN;BRD2;HIST1H2BM;HIST1H4A;HIST1H2BO;HIST1H3A;HIST1H2BJ;HIST1H2BL;HIST1H2BK;HIST1H4G;HIST1H2BH
positive regulation of peptidyl-serine phosphorylation of STAT protein (GO:0033141)	8.9213e-12	1.13813e-08	62.724	IFNA4;IFNA7;IFNA14;IFNA16;IFNA17;IFNA21;IFNA10
natural killer cell activation involved in immune response (GO:0002323)	2.15099e-11	1.56807e-08	56.4516	IFNA4;IFNA7;IFNA14;IFNA16;IFNA17;IFNA21;IFNA10
lymphocyte activation involved in immune response (GO:0002285)	4.68396e-11	2.98778e-08	51.3196	IFNA4;IFNA7;IFNA14;IFNA16;IFNA17;IFNA21;IFNA10
response to dsRNA (GO:0043331)	1.3001e-10	7.37155e-08	45.1613	IFNA4;IFNA7;IFNA14;IFNA16;IFNA17;IFNA21;IFNA10
T cell activation involved in immune response (GO:0002286)	2.37727e-10	1.21312e-07	41.816	IFNA4;IFNA7;IFNA14;IFNA16;IFNA17;IFNA21;IFNA10
B cell proliferation (GO:0042100)	5.36674e-10	2.48968e-07	37.6344	IFNA4;IFNA7;IFNA14;IFNA16;IFNA17;IFNA21;IFNA10
response to exogenous dsRNA (GO:0043330)	1.38939e-09	5.90839e-07	33.2068	IFNA4;IFNA7;IFNA14;IFNA16;IFNA17;IFNA21;IFNA10
natural killer cell activation (GO:0030101)	2.61845e-09	9.54424e-07	30.5144	IFNA4;IFNA7;IFNA14;IFNA16;IFNA17;IFNA21;IFNA10
lymphocyte proliferation (GO:0046651)	2.61845e-09	1.02784e-06	30.5144	IFNA4;IFNA7;IFNA14;IFNA16;IFNA17;IFNA21;IFNA10
regulation of type I interferon-mediated signaling pathway (GO:0060338)	4.66928e-09	1.58849e-06	28.2258	IFNA4;IFNA7;IFNA14;IFNA16;IFNA17;IFNA21;IFNA10
T cell receptor signaling pathway (GO:0050852)	6.12272e-09	1.95277e-06	10.8183	BTN2A2;BTN2A1;BTN1A1;HLA-DRA;BTN3A3;BTNL2;BTN3A2;HLA-DQA1;HLA-DRB1;HLA-DQB2;HLA-DQB1
type I interferon signaling pathway (GO:0060337)	7.38875e-09	2.09471e-06	19.5503	IFNA4;IFNA7;IFNA14;IFNA16;HFE;IFNA17;IFNA10;IFNA21
cellular response to type I interferon (GO:0071357)	7.38875e-09	2.21793e-06	19.5503	IFNA4;IFNA7;IFNA14;IFNA16;HFE;IFNA17;IFNA10;IFNA21
regulation of innate immune response (GO:0045088)	1.18962e-08	3.19508e-06	18.4332	IFNA4;IFNA7;IFNA14;IFNA16;IFNA17;TRAFD1;IFNA10;IFNA21
B cell differentiation (GO:0030183)	3.61178e-08	9.21545e-06	21.3025	IFNA4;IFNA7;IFNA14;IFNA16;IFNA17;IFNA10;IFNA21
cytokine-mediated signaling pathway (GO:0019221)	7.37216e-08	1.79143e-05	4.57922	IFNA4;IFNA7;IFNA14;IFNA16;HFE;IFNA17;SOD2;MTAP;HIST1H3A;TNIP2;TCP1;HLA-DRA;HLA-DQA1;HLA-DRB1;HLA-DQB2;IFNA10;IFNA21;HLA-DQB1
lymphocyte differentiation (GO:0030098)	3.78676e-07	8.40166e-05	15.2572	IFNA4;IFNA7;IFNA14;IFNA16;IFNA17;IFNA10;IFNA21
B cell activation (GO:0042113)	3.78676e-07	8.78355e-05	15.2572	IFNA4;IFNA7;IFNA14;IFNA16;IFNA17;IFNA10;IFNA21
antigen receptor-mediated signaling pathway (GO:0050851)	6.22489e-07	0.000132357	6.87672	BTN2A2;BTN2A1;BTN1A1;HLA-DRA;BTN3A3;BTNL2;BTN3A2;HLA-DQA1;HLA-DRB1;HLA-DQB2;HLA-DQB1
positive regulation of peptidyl-serine phosphorylation (GO:0033138)	9.05541e-07	0.000184839	13.4409	IFNA4;IFNA7;IFNA14;IFNA16;IFNA17;IFNA10;IFNA21
T cell activation (GO:0042110)	1.34276e-06	0.000263542	12.6858	IFNA4;IFNA7;IFNA14;IFNA16;IFNA17;IFNA10;IFNA21
regulation of cytokine-mediated signaling pathway (GO:0001959)	1.56128e-06	0.000295082	12.4069	IFNA4;IFNA7;IFNA14;IFNA16;IFNA17;IFNA10;IFNA21
antigen processing and presentation of exogenous peptide antigen via MHC class II (GO:0019886)	2.57473e-06	0.000453063	11.5207	HLA-DMA;HLA-DRA;HLA-DOB;HLA-DQA1;HLA-DRB1;HLA-DQB2;HLA-DQB1
antigen processing and presentation of peptide antigen via MHC class II (GO:0002495)	2.7565e-06	0.00046888	11.4044	HLA-DMA;HLA-DRA;HLA-DOB;HLA-DQA1;HLA-DRB1;HLA-DQB2;HLA-DQB1
antigen processing and presentation of exogenous peptide antigen (GO:0002478)	2.57473e-06	0.000469244	11.5207	HLA-DMA;HLA-DRA;HLA-DOB;HLA-DQA1;HLA-DRB1;HLA-DQB2;HLA-DQB1
interferon-gamma-mediated signaling pathway (GO:0060333)	5.18141e-06	0.000852927	13.6302	HFE;HLA-DRA;HLA-DQB2;HLA-DQA1;HLA-DRB1;HLA-DQB1
regulation of cytokine production (GO:0001817)	6.04874e-05	0.00964585	8.87837	BTN2A2;BTN2A1;BTN1A1;BTN3A3;BTNL2;BTN3A2
cellular response to interferon-gamma (GO:0071346)	8.97338e-05	0.0138761	8.2713	HFE;HLA-DRA;HLA-DQA1;HLA-DRB1;HLA-DQB2;HLA-DQB1
endonucleolytic cleavage in ITS1 to separate SSU-rRNA from 5,8S rRNA and LSU-rRNA from tricistronic rRNA transcript (SSU-rRNA, 5,8S rRNA, LSU-rRNA) (GO:0000447)	0.000784614	0.117761	46.0829	ABT1;NOP14
protein modification by small protein conjugation (GO:0032446)	0.000863015	0.125828	3.63813	BRAP;HIST1H2BN;HIST1H2BM;HIST1H2BO;HIST1H2BJ;HIST1H2BL;HIST1H2BK;HIST1H2BH;WDR61
regulation of immune response (GO:0050776)	0.000999877	0.141733	4.48029	BTN2A2;BTN2A1;HFE;BTN1A1;BTN3A3;BTNL2;BTN3A2
positive regulation of telomere maintenance via telomerase (GO:0032212)	0.00110788	0.152798	14.6628	TCP1;MAPKAPK5;MAP3K4
T cell mediated immunity (GO:0002456)	0.00133417	0.174571	35.8423	BTN3A3;BTN3A2
positive regulation of telomere maintenance via telomere lengthening (GO:1904358)	0.00131708	0.17687	13.8249	TCP1;MAPKAPK5;MAP3K4
positive regulation of telomerase activity (GO:0051973)	0.00143035	0.182477	13.4409	TCP1;MAPKAPK5;MAP3K4
DNA replication-dependent nucleosome assembly (GO:0006335)	0.00166095	0.201805	32.2581	HIST1H4A;HIST1H3A
DNA replication-dependent nucleosome organization (GO:0034723)	0.00166095	0.206727	32.2581	HIST1H4A;HIST1H3A
endonucleolytic cleavage of tricistronic rRNA transcript (SSU-rRNA, 5,8S rRNA, LSU-rRNA) (GO:0000479)	0.00202183	0.229275	29.3255	ABT1;NOP14
chromatin silencing at rDNA (GO:0000183)	0.00202183	0.234486	29.3255	HIST1H4A;HIST1H3A
lymphocyte mediated immunity (GO:0002449)	0.00202183	0.239939	29.3255	BTN3A3;BTN3A2
negative regulation of metabolic process (GO:0009892)	0.00241637	0.262356	26.8817	BTN2A2;APOC2
regulation of telomerase activity (GO:0051972)	0.00239554	0.265748	11.2528	TCP1;MAPKAPK5;MAP3K4
cellular response to interleukin-12 (GO:0071349)	0.00309142	0.321949	10.2951	MTAP;TCP1;SOD2
interleukin-12-mediated signaling pathway (GO:0035722)	0.00309142	0.328656	10.2951	MTAP;TCP1;SOD2
adaptive immune response based on somatic recombination of immune receptors built from immunoglobulin superfamily domains (GO:0002460)	0.00330476	0.337283	23.0415	BTN3A3;BTN3A2
regulation of telomere maintenance via telomerase (GO:0032210)	0.00411984	0.412227	9.30521	TCP1;MAPKAPK5;MAP3K4
protein ubiquitination (GO:0016567)	0.00436035	0.427901	2.86314	BRAP;HIST1H2BN;HIST1H2BM;HIST1H2BO;HIST1H2BJ;HIST1H2BL;HIST1H2BK;HIST1H2BH;WDR61
positive regulation of telomere capping (GO:1904355)	0.00487934	0.469798	18.9753	MAPKAPK5;MAP3K4
positive regulation of DNA biosynthetic process (GO:2000573)	0.00507563	0.479647	8.64055	TCP1;MAPKAPK5;MAP3K4
maturation of 5,8S rRNA from tricistronic rRNA transcript (SSU-rRNA, 5,8S rRNA, LSU-rRNA) (GO:0000466)	0.00608562	0.544823	16.9779	ABT1;NOP14
innate immune response in mucosa (GO:0002227)	0.00608562	0.554552	16.9779	HIST1H2BJ;HIST1H2BK
protein heterotetramerization (GO:0051290)	0.00608562	0.564635	16.9779	HIST1H4A;HIST1H3A
negative regulation of myeloid cell differentiation (GO:0045638)	0.0081219	0.690767	14.6628	HIST1H4A;WDR61
acylglycerol homeostasis (GO:0055090)	0.0081219	0.702475	14.6628	APOC2;APOC4
regulation of myeloid cell differentiation (GO:0045637)	0.00801202	0.704919	7.33138	HIST1H4A;HIST1H3A;WDR61
regulation of telomere capping (GO:1904353)	0.00885958	0.741155	14.0252	MAPKAPK5;MAP3K4
mucosal immune response (GO:0002385)	0.010421	0.844104	12.9032	HIST1H2BJ;HIST1H2BK
positive regulation of histone methylation (GO:0031062)	0.010421	0.857719	12.9032	WDR61;HIST1H1B
negative regulation of gene expression, epigenetic (GO:0045814)	0.011244	0.896537	12.4069	HIST1H4A;HIST1H3A
triglyceride homeostasis (GO:0070328)	0.0138778	1	11.1235	APOC2;APOC4
positive regulation of telomere maintenance (GO:0032206)	0.0177601	1	9.77517	MAPKAPK5;MAP3K4
negative regulation of receptor activity (GO:2000272)	0.0177601	1	9.77517	HFE;VPS25
protein tetramerization (GO:0051262)	0.0190294	1	5.31726	HIST1H4A;HIST1H3A;SOD2
regulation of cyclin-dependent protein kinase activity (GO:1904029)	0.0209375	1	8.96057	BLM;CDKN2B
antibacterial humoral response (GO:0019731)	0.0209375	1	8.96057	HIST1H2BJ;HIST1H2BK
maturation of SSU-rRNA from tricistronic rRNA transcript (SSU-rRNA, 5,8S rRNA, LSU-rRNA) (GO:0000462)	0.0209375	1	8.96057	ABT1;NOP14
regulation of receptor-mediated endocytosis (GO:0048259)	0.0220454	1	8.7184	HFE;APOC2
positive regulation of receptor activity (GO:2000273)	0.0231771	1	8.48896	HFE;HTT
cellular response to cytokine stimulus (GO:0071345)	0.0238645	1	2.47053	IFNA4;IFNA7;IFNA14;IFNA16;IFNA17;IFNA10;IFNA21
telomere organization (GO:0032200)	0.0279354	1	7.68049	HIST1H4A;HIST1H3A
positive regulation of gene expression, epigenetic (GO:0045815)	0.0357323	1	6.72043	HIST1H4A;HIST1H3A
iron ion import across plasma membrane (GO:0098711)	0.0366324	1	26.8817	HFE
oxygen homeostasis (GO:0032364)	0.0366324	1	26.8817	SOD2
vocal learning (GO:0042297)	0.0366324	1	26.8817	HTT
cellular response to iron ion (GO:0071281)	0.0366324	1	26.8817	HFE
negative regulation of systemic arterial blood pressure (GO:0003085)	0.0366324	1	26.8817	SOD2
positive regulation of receptor binding (GO:1900122)	0.0366324	1	26.8817	HFE
imitative learning (GO:0098596)	0.0366324	1	26.8817	HTT
rRNA transport (GO:0051029)	0.0366324	1	26.8817	MRPL18
iron ion import (GO:0097286)	0.0366324	1	26.8817	HFE
negative regulation of sterol transport (GO:0032372)	0.0366324	1	26.8817	APOC2
regulation of megakaryocyte differentiation (GO:0045652)	0.0384971	1	6.45161	HIST1H4A;HIST1H3A
antimicrobial humoral immune response mediated by antimicrobial peptide (GO:0061844)	0.0384971	1	6.45161	HIST1H2BJ;HIST1H2BK
protein heterooligomerization (GO:0051291)	0.0384971	1	6.45161	HIST1H4A;HIST1H3A
fatty acid oxidation (GO:0019395)	0.0399092	1	6.32511	ACAD10;ACAT2
fatty acid beta-oxidation (GO:0006635)	0.0399092	1	6.32511	ACAD10;ACAT2
G-quadruplex DNA unwinding (GO:0044806)	0.0426071	1	23.0415	BLM
replication fork protection (GO:0048478)	0.0426071	1	23.0415	BLM
negative regulation of T cell cytokine production (GO:0002725)	0.0426071	1	23.0415	HFE
gas homeostasis (GO:0033483)	0.0426071	1	23.0415	SOD2
positive regulation of triglyceride catabolic process (GO:0010898)	0.0426071	1	23.0415	APOC2
negative regulation of T cell mediated immunity (GO:0002710)	0.0426071	1	23.0415	HFE
negative regulation of alpha-beta T cell activation (GO:0046636)	0.0426071	1	23.0415	HFE
ion homeostasis (GO:0050801)	0.0426071	1	23.0415	WNK4
positive regulation of histone H3-K9 methylation (GO:0051574)	0.0426071	1	23.0415	HIST1H1B
chylomicron remnant clearance (GO:0034382)	0.0426071	1	23.0415	APOC2
positive regulation of sequestering of triglyceride (GO:0010890)	0.0426071	1	23.0415	APOC4
L-methionine salvage (GO:0071267)	0.0426071	1	23.0415	MTAP
positive regulation of autophagy of mitochondrion (GO:1903599)	0.0426071	1	23.0415	HTT
negative regulation of cyclin-dependent protein serine/threonine kinase activity involved in G1/S transition of mitotic cell cycle (GO:0031658)	0.0426071	1	23.0415	CDKN2B
cellular response to hydroxyurea (GO:0072711)	0.0426071	1	23.0415	BLM
regulation of gene silencing by RNA (GO:0060966)	0.0472557	1	5.76037	HIST1H4A;HIST1H3A
regulation of posttranscriptional gene silencing (GO:0060147)	0.0472557	1	5.76037	HIST1H4A;HIST1H3A
establishment of protein localization to chromatin (GO:0071169)	0.048545	1	20.1613	HIST1H1B
barbed-end actin filament capping (GO:0051016)	0.048545	1	20.1613	ADD1
positive regulation of lipoprotein lipase activity (GO:0051006)	0.048545	1	20.1613	APOC2
stress-induced premature senescence (GO:0090400)	0.048545	1	20.1613	MAPKAPK5
central nervous system myelination (GO:0022010)	0.048545	1	20.1613	CNTNAP1
positive regulation of protein localization to Cajal body (GO:1904871)	0.048545	1	20.1613	TCP1
immunoglobulin mediated immune response (GO:0016064)	0.048545	1	20.1613	HLA-DQB1
peripheral nervous system axon ensheathment (GO:0032292)	0.048545	1	20.1613	CNTNAP1
response to hydroxyurea (GO:0072710)	0.048545	1	20.1613	BLM
telomeric D-loop disassembly (GO:0061820)	0.048545	1	20.1613	BLM
negative regulation of activated T cell proliferation (GO:0046007)	0.048545	1	20.1613	BTN2A2
regulation of receptor binding (GO:1900120)	0.048545	1	20.1613	HFE
regulation of protein localization to Cajal body (GO:1904869)	0.048545	1	20.1613	TCP1
late endosome to vacuole transport via multivesicular body sorting pathway (GO:0032511)	0.048545	1	20.1613	VPS25
Schwann cell development (GO:0014044)	0.048545	1	20.1613	CNTNAP1
chromosome organization (GO:0051276)	0.0487801	1	5.65931	HIST1H4A;HIST1H3A
mRNA methylation (GO:0080009)	0.0544464	1	17.9211	WTAP
very-low-density lipoprotein particle remodeling (GO:0034372)	0.0544464	1	17.9211	APOC2
positive regulation of establishment of protein localization to telomere (GO:1904851)	0.0544464	1	17.9211	TCP1
removal of superoxide radicals (GO:0019430)	0.0544464	1	17.9211	SOD2
chylomicron remodeling (GO:0034371)	0.0544464	1	17.9211	APOC2
megakaryocyte differentiation (GO:0030219)	0.0544464	1	17.9211	CDKN2B
response to UV-C (GO:0010225)	0.0544464	1	17.9211	MAP3K4
myelin assembly (GO:0032288)	0.0544464	1	17.9211	CNTNAP1
cellular response to superoxide (GO:0071451)	0.0544464	1	17.9211	SOD2
toll-like receptor 3 signaling pathway (GO:0034138)	0.0544464	1	17.9211	TNIP2
antigen processing and presentation of exogenous peptide antigen via MHC class I, TAP-independent (GO:0002480)	0.0544464	1	17.9211	HFE
regulation of cell-cell adhesion mediated by cadherin (GO:2000047)	0.0544464	1	17.9211	PLG
negative regulation of fibrinolysis (GO:0051918)	0.0544464	1	17.9211	PLG
vasodilation (GO:0042311)	0.0544464	1	17.9211	SOD2
positive regulation of mitochondrial translation (GO:0070131)	0.0544464	1	17.9211	COA3
positive regulation of triglyceride lipase activity (GO:0061365)	0.0544464	1	17.9211	APOC2
positive regulation of ion transmembrane transport (GO:0034767)	0.0544464	1	17.9211	WNK4
histone H3-K4 trimethylation (GO:0080182)	0.0544464	1	17.9211	WDR61
positive regulation of transferase activity (GO:0051347)	0.0545742	1	3.50631	TCP1;MAPKAPK5;MAP3K4
positive regulation of protein binding (GO:0032092)	0.0550524	1	5.28821	HFE;ADD1
iron ion homeostasis (GO:0055072)	0.0599324	1	5.04032	HFE;IREB2
nuclear-transcribed mRNA catabolic process, deadenylation-dependent decay (GO:0000288)	0.0599324	1	5.04032	PNLDC1;WDR61
positive regulation of lipase activity (GO:0060193)	0.0603114	1	16.129	APOC2
actin filament capping (GO:0051693)	0.0603114	1	16.129	ADD1
chylomicron assembly (GO:0034378)	0.0603114	1	16.129	APOC2
negative regulation of cholesterol transport (GO:0032375)	0.0603114	1	16.129	APOC2
very-low-density lipoprotein particle assembly (GO:0034379)	0.0603114	1	16.129	APOC4
regulation of phospholipase activity (GO:0010517)	0.0603114	1	16.129	APOC2
telomeric loop disassembly (GO:0090657)	0.0603114	1	16.129	BLM
regulation of triglyceride catabolic process (GO:0010896)	0.0603114	1	16.129	APOC2
regulation of establishment of protein localization to telomere (GO:0070203)	0.0603114	1	16.129	TCP1
defense response to Gram-positive bacterium (GO:0050830)	0.0632655	1	4.88759	HIST1H2BJ;HIST1H2BK
fatty acid catabolic process (GO:0009062)	0.0632655	1	4.88759	ACAD10;ACAT2
formation of extrachromosomal circular DNA (GO:0001325)	0.0661404	1	14.6628	BLM
positive regulation of fatty acid biosynthetic process (GO:0045723)	0.0661404	1	14.6628	APOC2
protein kinase C signaling (GO:0070528)	0.0661404	1	14.6628	MAS1
regulation of histone H3-K9 methylation (GO:0051570)	0.0661404	1	14.6628	HIST1H1B
positive regulation of protein localization to chromosome, telomeric region (GO:1904816)	0.0661404	1	14.6628	TCP1
telomere maintenance via telomere trimming (GO:0090737)	0.0661404	1	14.6628	BLM
negative regulation of protein ubiquitination involved in ubiquitin-dependent protein catabolic process (GO:2000059)	0.0661404	1	14.6628	HFE
t-circle formation (GO:0090656)	0.0661404	1	14.6628	BLM
negative regulation of cell division (GO:0051782)	0.0661404	1	14.6628	BLM
negative regulation of receptor binding (GO:1900121)	0.0661404	1	14.6628	HFE
regulation of cyclin-dependent protein serine/threonine kinase activity (GO:0000079)	0.06666	1	4.74383	BLM;CDKN2B
regulation of gene silencing by miRNA (GO:0060964)	0.06666	1	4.74383	HIST1H4A;HIST1H3A
protein stabilization (GO:0050821)	0.0698158	1	3.16256	TNIP2;TCP1;HIST1H1B
stress-activated protein kinase signaling cascade (GO:0031098)	0.0718626	1	4.54339	TNIP2;MAP3K4
lysine metabolic process (GO:0006553)	0.0719335	1	13.4409	HYKK
regulation of T cell differentiation in thymus (GO:0033081)	0.0719335	1	13.4409	CLPTM1
regulation of DNA-dependent DNA replication (GO:0090329)	0.0719335	1	13.4409	BLM
positive regulation of establishment of protein localization (GO:1904951)	0.0719335	1	13.4409	TCP1
regulation of sequestering of triglyceride (GO:0010889)	0.0719335	1	13.4409	APOC4
iron ion transport (GO:0006826)	0.0719335	1	13.4409	IREB2
oligodendrocyte development (GO:0014003)	0.0719335	1	13.4409	CNTNAP1
phospholipid efflux (GO:0033700)	0.0719335	1	13.4409	APOC2
lysine catabolic process (GO:0006554)	0.0719335	1	13.4409	HYKK
regulation of establishment of endothelial barrier (GO:1903140)	0.0719335	1	13.4409	ADD1
defense response to Gram-negative bacterium (GO:0050829)	0.0736254	1	4.48029	HIST1H2BJ;HIST1H2BK
response to iron ion (GO:0010039)	0.077691	1	12.4069	HFE
positive regulation of histone H3-K4 methylation (GO:0051571)	0.077691	1	12.4069	WDR61
DNA replication-independent nucleosome organization (GO:0034724)	0.077691	1	12.4069	HIST1H4A
triglyceride-rich lipoprotein particle remodeling (GO:0034370)	0.077691	1	12.4069	APOC2
renal absorption (GO:0070293)	0.077691	1	12.4069	WNK4
regulation of fibrinolysis (GO:0051917)	0.077691	1	12.4069	PLG
regulation of T cell cytokine production (GO:0002724)	0.077691	1	12.4069	HFE
toll-like receptor 9 signaling pathway (GO:0034162)	0.077691	1	12.4069	TNIP2
negative regulation of epidermal growth factor-activated receptor activity (GO:0007175)	0.077691	1	12.4069	VPS25
myelination in peripheral nervous system (GO:0022011)	0.077691	1	12.4069	CNTNAP1
mRNA modification (GO:0016556)	0.077691	1	12.4069	WTAP
regulation of gene expression, epigenetic (GO:0040029)	0.078996	1	4.30108	HIST1H4A;HIST1H3A
regulation of hematopoietic stem cell differentiation (GO:1902036)	0.0826427	1	4.18936	HIST1H4A;HIST1H3A
negative regulation of hemopoiesis (GO:1903707)	0.083413	1	11.5207	WDR61
negative regulation of receptor-mediated endocytosis (GO:0048261)	0.083413	1	11.5207	APOC2
positive regulation of transporter activity (GO:0032411)	0.083413	1	11.5207	WNK4
establishment of mitotic spindle orientation (GO:0000132)	0.083413	1	11.5207	HTT
establishment of protein localization to chromosome (GO:0070199)	0.083413	1	11.5207	HIST1H1B
cellular response to nitrogen compound (GO:1901699)	0.083413	1	11.5207	BLM
regulation of cyclin-dependent protein serine/threonine kinase activity involved in G1/S transition of mitotic cell cycle (GO:0031657)	0.083413	1	11.5207	CDKN2B
regulation of hematopoietic progenitor cell differentiation (GO:1901532)	0.0844853	1	4.13565	HIST1H4A;HIST1H3A
positive regulation of transcription elongation from RNA polymerase II promoter (GO:0032968)	0.0890998	1	10.7527	WDR61
positive regulation of telomerase RNA localization to Cajal body (GO:1904874)	0.0890998	1	10.7527	TCP1
regulation of mitochondrial translation (GO:0070129)	0.0890998	1	10.7527	COA3
response to X-ray (GO:0010165)	0.0890998	1	10.7527	BLM
negative regulation of cytokine production involved in immune response (GO:0002719)	0.0890998	1	10.7527	HFE
negative regulation of DNA-dependent DNA replication (GO:2000104)	0.0890998	1	10.7527	BLM
fatty acid beta-oxidation using acyl-CoA dehydrogenase (GO:0033539)	0.0890998	1	10.7527	ACAD10
regulation of protein serine/threonine kinase activity (GO:0071900)	0.0900871	1	3.98248	BLM;CDKN2B
positive regulation of binding (GO:0051099)	0.0919783	1	3.93391	HFE;ADD1
positive regulation of transmembrane receptor protein serine/threonine kinase signaling pathway (GO:0090100)	0.0938812	1	3.88651	CDKN2B;HFE
protein localization to chromatin (GO:0071168)	0.0947516	1	10.0806	HIST1H1B
positive regulation of triglyceride metabolic process (GO:0090208)	0.0947516	1	10.0806	APOC2
fibrinolysis (GO:0042730)	0.0947516	1	10.0806	PLG
regulation of histone H3-K4 methylation (GO:0051569)	0.0947516	1	10.0806	WDR61
negative regulation of DNA recombination (GO:0045910)	0.0947516	1	10.0806	BLM
positive regulation of cilium assembly (GO:0045724)	0.0947516	1	10.0806	HTT
peptidyl-lysine trimethylation (GO:0018023)	0.100369	1	9.48767	WDR61
high-density lipoprotein particle remodeling (GO:0034375)	0.100369	1	9.48767	APOC2
reverse cholesterol transport (GO:0043691)	0.100369	1	9.48767	APOC2
positive regulation of leukocyte activation (GO:0002696)	0.100369	1	9.48767	TNIP2
positive regulation of hormone secretion (GO:0046887)	0.100369	1	9.48767	HFE
cellular response to inorganic substance (GO:0071241)	0.100369	1	9.48767	BLM
negative regulation of tumor necrosis factor-mediated signaling pathway (GO:0010804)	0.100369	1	9.48767	HIST1H2BJ
positive regulation of calcium ion transmembrane transporter activity (GO:1901021)	0.100369	1	9.48767	HTT
microtubule nucleation (GO:0007020)	0.100369	1	9.48767	TUBG2
positive regulation of macrophage activation (GO:0043032)	0.100369	1	9.48767	TNIP2
positive regulation of fatty acid metabolic process (GO:0045923)	0.100369	1	9.48767	APOC2
mitotic G2 DNA damage checkpoint (GO:0007095)	0.100369	1	9.48767	BLM
regulation of stem cell differentiation (GO:2000736)	0.10553	1	3.6245	HIST1H4A;HIST1H3A
negative regulation of oxidative stress-induced intrinsic apoptotic signaling pathway (GO:1902176)	0.105951	1	8.96057	SOD2
regulation of adherens junction organization (GO:1903391)	0.105951	1	8.96057	ADD1
regulation of telomerase RNA localization to Cajal body (GO:1904872)	0.105951	1	8.96057	TCP1
establishment of mitotic spindle localization (GO:0040001)	0.105951	1	8.96057	HTT
ubiquitin-dependent protein catabolic process via the multivesicular body sorting pathway (GO:0043162)	0.105951	1	8.96057	VPS25
regulation of oxidative stress-induced intrinsic apoptotic signaling pathway (GO:1902175)	0.105951	1	8.96057	SOD2
positive regulation of p38MAPK cascade (GO:1900745)	0.105951	1	8.96057	MAP3K4
release of cytochrome c from mitochondria (GO:0001836)	0.105951	1	8.96057	SOD2
positive regulation of lipid catabolic process (GO:0050996)	0.105951	1	8.96057	APOC2
positive regulation of transforming growth factor beta receptor signaling pathway (GO:0030511)	0.111499	1	8.48896	CDKN2B
cellular response to interleukin-7 (GO:0098761)	0.111499	1	8.48896	HIST1H3A
telomere capping (GO:0016233)	0.111499	1	8.48896	HIST1H4A
positive regulation of adherens junction organization (GO:1903393)	0.111499	1	8.48896	ADD1
ribosomal small subunit assembly (GO:0000028)	0.111499	1	8.48896	ABT1
negative regulation of lipid metabolic process (GO:0045833)	0.111499	1	8.48896	APOC2
positive regulation of lipid storage (GO:0010884)	0.111499	1	8.48896	APOC4
positive regulation of blood coagulation (GO:0030194)	0.111499	1	8.48896	PLG
positive regulation of phospholipase activity (GO:0010518)	0.111499	1	8.48896	APOC2
negative regulation of proteolysis involved in cellular protein catabolic process (GO:1903051)	0.111499	1	8.48896	HFE
vesicle transport along microtubule (GO:0047496)	0.111499	1	8.48896	HTT
positive regulation of cellular response to transforming growth factor beta stimulus (GO:1903846)	0.111499	1	8.48896	CDKN2B
DNA double-strand break processing (GO:0000729)	0.111499	1	8.48896	BLM
aspartate family amino acid catabolic process (GO:0009068)	0.111499	1	8.48896	HYKK
interleukin-7-mediated signaling pathway (GO:0038111)	0.111499	1	8.48896	HIST1H3A
negative regulation of cellular process (GO:0048523)	0.115748	1	1.80886	BLM;CDKN2B;BTN2A2;PLG;SOD2;HIST1H2AB
negative regulation of innate immune response (GO:0045824)	0.117013	1	8.06452	TRAFD1
negative regulation of phosphate metabolic process (GO:0045936)	0.117013	1	8.06452	CDKN2B
entrainment of circadian clock by photoperiod (GO:0043153)	0.117013	1	8.06452	PPP1CC
negative regulation of ion transport (GO:0043271)	0.117013	1	8.06452	WNK4
regulation of lipoprotein lipase activity (GO:0051004)	0.117013	1	8.06452	APOC2
regulation of cholesterol transport (GO:0032374)	0.117013	1	8.06452	APOC2
vesicle cytoskeletal trafficking (GO:0099518)	0.117013	1	8.06452	HTT
mitochondrial respiratory chain complex IV assembly (GO:0033617)	0.117013	1	8.06452	COA3
negative regulation of protein tyrosine kinase activity (GO:0061099)	0.122493	1	7.68049	VPS25
photoperiodism (GO:0009648)	0.122493	1	7.68049	PPP1CC
response to nicotine (GO:0035094)	0.122493	1	7.68049	CHRNA5
regulation of macrophage activation (GO:0043030)	0.122493	1	7.68049	TNIP2
cellular response to alkaloid (GO:0071312)	0.122493	1	7.68049	BLM
establishment of spindle orientation (GO:0051294)	0.122493	1	7.68049	HTT
mitochondrial respiratory chain complex IV biogenesis (GO:0097034)	0.122493	1	7.68049	COA3
small GTPase mediated signal transduction (GO:0007264)	0.127809	1	3.22581	BRAP;MAPKAPK5
establishment of protein localization to vacuole (GO:0072666)	0.127939	1	7.33138	VPS25
cellular response to metal ion (GO:0071248)	0.129886	1	3.19387	HFE;ADD1
mitotic G2/M transition checkpoint (GO:0044818)	0.133352	1	7.01262	BLM
response to alkaloid (GO:0043279)	0.133352	1	7.01262	CHRNA5
cholesterol efflux (GO:0033344)	0.133352	1	7.01262	APOC2
positive regulation of ion transmembrane transporter activity (GO:0032414)	0.133352	1	7.01262	WNK4
regulation of transcription elongation from RNA polymerase II promoter (GO:0034243)	0.133352	1	7.01262	WDR61
regulation of ion homeostasis (GO:2000021)	0.133352	1	7.01262	WNK4
histone H3-K4 methylation (GO:0051568)	0.133352	1	7.01262	WDR61
positive regulation of cellular component organization (GO:0051130)	0.142511	1	3.01477	APOC2;ADD1
negative regulation of cyclin-dependent protein serine/threonine kinase activity (GO:0045736)	0.144078	1	6.45161	CDKN2B
regulation of epidermal growth factor-activated receptor activity (GO:0007176)	0.144078	1	6.45161	VPS25
neuromuscular synaptic transmission (GO:0007274)	0.144078	1	6.45161	CHRNA5
DNA geometric change (GO:0032392)	0.144078	1	6.45161	BLM
transition metal ion homeostasis (GO:0055076)	0.144078	1	6.45161	HFE
negative regulation of proteasomal ubiquitin-dependent protein catabolic process (GO:0032435)	0.144078	1	6.45161	HFE
negative regulation of T cell proliferation (GO:0042130)	0.144078	1	6.45161	BTN2A2
negative regulation of oxidative stress-induced cell death (GO:1903202)	0.144078	1	6.45161	SOD2
cellular senescence (GO:0090398)	0.144078	1	6.45161	MAPKAPK5
negative regulation of endothelial cell apoptotic process (GO:2000352)	0.144078	1	6.45161	TNIP2
positive regulation of DNA-templated transcription, elongation (GO:0032786)	0.144078	1	6.45161	WDR61
regulation of translation (GO:0006417)	0.147753	1	2.26108	HIST1H4A;HIST1H3A;MAPKAPK5
regulation of cellular protein localization (GO:1903827)	0.149391	1	6.20347	HFE
respiratory chain complex IV assembly (GO:0008535)	0.149391	1	6.20347	COA3
regulation of protein ubiquitination involved in ubiquitin-dependent protein catabolic process (GO:2000058)	0.149391	1	6.20347	HFE
inorganic cation import across plasma membrane (GO:0098659)	0.149391	1	6.20347	HFE
regulation of protein binding (GO:0043393)	0.153223	1	2.88018	HFE;ADD1
regulation of p38MAPK cascade (GO:1900744)	0.154672	1	5.97372	MAP3K4
strand displacement (GO:0000732)	0.154672	1	5.97372	BLM
regulation of rhodopsin mediated signaling pathway (GO:0022400)	0.154672	1	5.97372	GRK4
regulation of cilium assembly (GO:1902017)	0.15992	1	5.76037	HTT
microtubule polymerization (GO:0046785)	0.15992	1	5.76037	TUBG2
transition metal ion transport (GO:0000041)	0.15992	1	5.76037	IREB2
regulation of autophagy of mitochondrion (GO:1903146)	0.15992	1	5.76037	HTT
regulation of protein localization to cell surface (GO:2000008)	0.15992	1	5.76037	HFE
negative regulation of endocytosis (GO:0045806)	0.165136	1	5.56174	APOC2
regulation of fatty acid biosynthetic process (GO:0042304)	0.165136	1	5.56174	APOC2
positive regulation of phospholipid metabolic process (GO:1903727)	0.165136	1	5.56174	APOC2
positive regulation of lipid biosynthetic process (GO:0046889)	0.165136	1	5.56174	APOC2
cellular response to alcohol (GO:0097306)	0.165136	1	5.56174	BLM
negative regulation of proteasomal protein catabolic process (GO:1901799)	0.165136	1	5.56174	HFE
positive regulation of calcium-mediated signaling (GO:0050850)	0.165136	1	5.56174	HTT
synaptic transmission, cholinergic (GO:0007271)	0.165136	1	5.56174	CHRNA5
organelle fission (GO:0048285)	0.165136	1	5.56174	TUBG2
antigen processing and presentation of peptide antigen via MHC class I (GO:0002474)	0.165136	1	5.56174	HFE
regulation of activated T cell proliferation (GO:0046006)	0.170319	1	5.37634	BTN2A2
negative regulation of epithelial cell apoptotic process (GO:1904036)	0.170319	1	5.37634	TNIP2
superoxide metabolic process (GO:0006801)	0.170319	1	5.37634	SOD2
nuclear-transcribed mRNA poly(A) tail shortening (GO:0000289)	0.170319	1	5.37634	PNLDC1
positive regulation of cation channel activity (GO:2001259)	0.175471	1	5.20291	HTT
beta-catenin-TCF complex assembly (GO:1904837)	0.175471	1	5.20291	HIST1H4A
multivesicular body assembly (GO:0036258)	0.175471	1	5.20291	VPS25
replication fork processing (GO:0031297)	0.175471	1	5.20291	BLM
CENP-A containing nucleosome assembly (GO:0034080)	0.175471	1	5.20291	HIST1H4A
CENP-A containing chromatin organization (GO:0061641)	0.175471	1	5.20291	HIST1H4A
negative regulation of cell-cell adhesion (GO:0022408)	0.180591	1	5.04032	PLG
regulation of cytokine secretion (GO:0050707)	0.180591	1	5.04032	BTN2A2
positive regulation of release of sequestered calcium ion into cytosol (GO:0051281)	0.180591	1	5.04032	HTT
protein destabilization (GO:0031648)	0.180591	1	5.04032	HTT
organelle transport along microtubule (GO:0072384)	0.180591	1	5.04032	HTT
multivesicular body organization (GO:0036257)	0.180591	1	5.04032	VPS25
G2 DNA damage checkpoint (GO:0031572)	0.18568	1	4.88759	BLM
sister chromatid segregation (GO:0000819)	0.18568	1	4.88759	TUBG2
chromatin remodeling at centromere (GO:0031055)	0.18568	1	4.88759	HIST1H4A
negative regulation of cell proliferation (GO:0008285)	0.190068	1	1.77242	CDKN2B;PLG;SOD2;HIST1H2AB
regulation of DNA recombination (GO:0000018)	0.190737	1	4.74383	BLM
activation of MAPKK activity (GO:0000186)	0.190737	1	4.74383	MAP3K4
regulation of T cell differentiation (GO:0045580)	0.190737	1	4.74383	CLPTM1
regulation of cell-substrate adhesion (GO:0010810)	0.190737	1	4.74383	PLG
exonucleolytic nuclear-transcribed mRNA catabolic process involved in deadenylation-dependent decay (GO:0043928)	0.190737	1	4.74383	WDR61
apoptotic mitochondrial changes (GO:0008637)	0.195763	1	4.60829	SOD2
negative regulation of cellular metabolic process (GO:0031324)	0.195763	1	4.60829	BTN2A2
regulation of JUN kinase activity (GO:0043506)	0.195763	1	4.60829	MAP3K4
regulation of phosphoprotein phosphatase activity (GO:0043666)	0.200758	1	4.48029	HTT
nuclear-transcribed mRNA catabolic process, exonucleolytic (GO:0000291)	0.200758	1	4.48029	WDR61
negative regulation of cell-substrate adhesion (GO:0010812)	0.200758	1	4.48029	PLG
positive regulation of peptide secretion (GO:0002793)	0.200758	1	4.48029	HFE
regulation of endothelial cell apoptotic process (GO:2000351)	0.200758	1	4.48029	TNIP2
actin filament bundle organization (GO:0061572)	0.200758	1	4.48029	ADD1
DNA-dependent DNA replication maintenance of fidelity (GO:0045005)	0.200758	1	4.48029	BLM
cholesterol biosynthetic process (GO:0006695)	0.200758	1	4.48029	ACAT2
regulation of sodium ion transport (GO:0002028)	0.200758	1	4.48029	WNK4
organophosphate biosynthetic process (GO:0090407)	0.205722	1	4.3592	AGPAT4
ferric iron transport (GO:0015682)	0.205722	1	4.3592	HFE
centromere complex assembly (GO:0034508)	0.205722	1	4.3592	HIST1H4A
histone exchange (GO:0043486)	0.205722	1	4.3592	HIST1H4A
transferrin transport (GO:0033572)	0.205722	1	4.3592	HFE
secondary alcohol biosynthetic process (GO:1902653)	0.205722	1	4.3592	ACAT2
negative regulation of blood coagulation (GO:0030195)	0.205722	1	4.3592	PLG
actin filament bundle assembly (GO:0051017)	0.210655	1	4.24448	ADD1
sodium-independent organic anion transport (GO:0043252)	0.210655	1	4.24448	MFSD10
phospholipid biosynthetic process (GO:0008654)	0.210655	1	4.24448	AGPAT4
myelination (GO:0042552)	0.210655	1	4.24448	CNTNAP1
regulation of signal transduction by p53 class mediator (GO:1901796)	0.213229	1	2.32072	BLM;MAPKAPK5
regulation of cellular amide metabolic process (GO:0034248)	0.215559	1	4.13565	MAPKAPK5
chemical homeostasis (GO:0048878)	0.215559	1	4.13565	WNK4
double-strand break repair (GO:0006302)	0.22005	1	2.27169	BLM;HIST1H4A
DNA replication-independent nucleosome assembly (GO:0006336)	0.220432	1	4.03226	HIST1H4A
mitotic DNA damage checkpoint (GO:0044773)	0.220432	1	4.03226	BLM
regulation of alternative mRNA splicing, via spliceosome (GO:0000381)	0.220432	1	4.03226	WTAP
DNA biosynthetic process (GO:0071897)	0.220432	1	4.03226	BLM
positive regulation of peptide hormone secretion (GO:0090277)	0.220432	1	4.03226	HFE
negative regulation of TOR signaling (GO:0032007)	0.225275	1	3.93391	MAPKAPK5
phosphatidic acid biosynthetic process (GO:0006654)	0.225275	1	3.93391	AGPAT4
negative regulation of cytokine-mediated signaling pathway (GO:0001960)	0.225275	1	3.93391	HIST1H2BJ
negative regulation of epidermal growth factor receptor signaling pathway (GO:0042059)	0.225275	1	3.93391	VPS25
regulation of protein dephosphorylation (GO:0035304)	0.225275	1	3.93391	HTT
cognition (GO:0050890)	0.225275	1	3.93391	HLA-DRA
sterol biosynthetic process (GO:0016126)	0.225275	1	3.93391	ACAT2
negative regulation of cytokine secretion (GO:0050710)	0.225275	1	3.93391	BTN2A2
phosphatidic acid metabolic process (GO:0046473)	0.230088	1	3.84025	AGPAT4
DNA duplex unwinding (GO:0032508)	0.230088	1	3.84025	BLM
positive regulation of receptor-mediated endocytosis (GO:0048260)	0.230088	1	3.84025	HFE
regulation of cellular metabolic process (GO:0031323)	0.230088	1	3.84025	BTN2A2
cellular response to radiation (GO:0071478)	0.234871	1	3.75094	BLM
positive regulation of protein localization to nucleus (GO:1900182)	0.234871	1	3.75094	TCP1
negative regulation of protein secretion (GO:0050709)	0.234871	1	3.75094	BTN2A2
regulation of ion transmembrane transporter activity (GO:0032412)	0.234871	1	3.75094	WNK4
cellular response to calcium ion (GO:0071277)	0.234871	1	3.75094	ADD1
negative regulation of DNA metabolic process (GO:0051053)	0.239625	1	3.66569	BLM
ribosomal small subunit biogenesis (GO:0042274)	0.24435	1	3.58423	NOP14
positive regulation of macroautophagy (GO:0016239)	0.24435	1	3.58423	HTT
posttranscriptional regulation of gene expression (GO:0010608)	0.24435	1	3.58423	MAPKAPK5
negative regulation of immune response (GO:0050777)	0.24435	1	3.58423	TRAFD1
cholesterol transport (GO:0030301)	0.24435	1	3.58423	APOC2
microtubule cytoskeleton organization involved in mitosis (GO:1902850)	0.24435	1	3.58423	TUBG2
myeloid cell differentiation (GO:0030099)	0.24435	1	3.58423	CDKN2B
MAPK cascade (GO:0000165)	0.249915	1	1.7343	BRAP;TNIP2;MAPKAPK5
cellular response to ionizing radiation (GO:0071479)	0.253712	1	3.43171	BLM
maturation of SSU-rRNA (GO:0030490)	0.253712	1	3.43171	NOP14
positive regulation of pathway-restricted SMAD protein phosphorylation (GO:0010862)	0.25835	1	3.36022	HFE
positive regulation of organelle assembly (GO:1902117)	0.25835	1	3.36022	HTT
non-recombinational repair (GO:0000726)	0.26754	1	3.22581	HIST1H4A
RNA methylation (GO:0001510)	0.26754	1	3.22581	WTAP
regulation of cellular protein metabolic process (GO:0032268)	0.272093	1	3.16256	MAPKAPK5
double-strand break repair via nonhomologous end joining (GO:0006303)	0.272093	1	3.16256	HIST1H4A
receptor internalization (GO:0031623)	0.272093	1	3.16256	GRK4
negative regulation of protein ubiquitination (GO:0031397)	0.272093	1	3.16256	HFE
positive regulation of JUN kinase activity (GO:0043507)	0.272093	1	3.16256	MAP3K4
telomere maintenance (GO:0000723)	0.276618	1	3.10174	HIST1H4A
plasma membrane bounded cell projection morphogenesis (GO:0120039)	0.281114	1	3.04321	CNTNAP1
cellular response to nutrient levels (GO:0031669)	0.290025	1	2.93255	CDKN2B
DNA recombination (GO:0006310)	0.294439	1	2.88018	BLM
cellular iron ion homeostasis (GO:0006879)	0.298825	1	2.82965	IREB2
regulation of tumor necrosis factor-mediated signaling pathway (GO:0010803)	0.298825	1	2.82965	HIST1H2BJ
protein homotetramerization (GO:0051289)	0.303185	1	2.78087	SOD2
IRE1-mediated unfolded protein response (GO:0036498)	0.303185	1	2.78087	ADD1
phospholipid transport (GO:0015914)	0.307518	1	2.73373	APOC2
cholesterol homeostasis (GO:0042632)	0.307518	1	2.73373	APOC2
sterol homeostasis (GO:0055092)	0.307518	1	2.73373	APOC2
receptor metabolic process (GO:0043112)	0.307518	1	2.73373	GRK4
regulation of extrinsic apoptotic signaling pathway (GO:2001236)	0.311824	1	2.68817	HTT
regulation of pathway-restricted SMAD protein phosphorylation (GO:0060393)	0.311824	1	2.68817	HFE
regulation of mRNA splicing, via spliceosome (GO:0048024)	0.316103	1	2.6441	WTAP
response to reactive oxygen species (GO:0000302)	0.316103	1	2.6441	SOD2
regulation of DNA replication (GO:0006275)	0.320357	1	2.60146	BLM
diterpenoid metabolic process (GO:0016101)	0.324583	1	2.56016	APOC2
stress-activated MAPK cascade (GO:0051403)	0.324583	1	2.56016	TNIP2
negative regulation of intrinsic apoptotic signaling pathway (GO:2001243)	0.324583	1	2.56016	SOD2
receptor-mediated endocytosis (GO:0006898)	0.327634	1	1.70678	GRK4;IGF2R
negative regulation of neuron apoptotic process (GO:0043524)	0.328784	1	2.52016	SOD2
protein complex assembly (GO:0006461)	0.329903	1	1.69779	BLM;HIST1H4A
protein homooligomerization (GO:0051260)	0.33217	1	1.6889	BLM;SOD2
positive regulation of endocytosis (GO:0045807)	0.332959	1	2.48139	HFE
regulation of cell division (GO:0051302)	0.337108	1	2.44379	BLM
negative regulation of apoptotic signaling pathway (GO:2001234)	0.337108	1	2.44379	HTT
negative regulation of cell adhesion (GO:0007162)	0.337108	1	2.44379	PLG
DNA synthesis involved in DNA repair (GO:0000731)	0.337108	1	2.44379	BLM
negative regulation of epithelial cell proliferation (GO:0050680)	0.341232	1	2.40732	CDKN2B
negative regulation of protein binding (GO:0032091)	0.34533	1	2.37192	HFE
positive regulation of autophagy (GO:0010508)	0.34533	1	2.37192	HTT
regulation of TOR signaling (GO:0032006)	0.34533	1	2.37192	MAPKAPK5
cholesterol metabolic process (GO:0008203)	0.349403	1	2.33754	ACAT2
response to organic cyclic compound (GO:0014070)	0.35345	1	2.30415	CHRNA5
positive regulation of plasma membrane bounded cell projection assembly (GO:0120034)	0.35345	1	2.30415	HTT
cellular protein metabolic process (GO:0044267)	0.354331	1	1.33023	HIST1H4A;HIST1H3A;MRPL18;PLG
phospholipid metabolic process (GO:0006644)	0.357473	1	2.27169	AGPAT4
positive regulation of growth (GO:0045927)	0.361471	1	2.24014	HIST1H1B
recombinational repair (GO:0000725)	0.361471	1	2.24014	BLM
response to metal ion (GO:0010038)	0.365444	1	2.20946	HFE
regulation of phosphatase activity (GO:0010921)	0.365444	1	2.20946	HTT
regulation of epithelial cell proliferation (GO:0050678)	0.365444	1	2.20946	CDKN2B
lipid biosynthetic process (GO:0008610)	0.365444	1	2.20946	AGPAT4
regulation of peptide hormone secretion (GO:0090276)	0.369393	1	2.1796	HFE
mitotic nuclear division (GO:0140014)	0.373317	1	2.15054	TUBG2
regulation of G-protein coupled receptor protein signaling pathway (GO:0008277)	0.373317	1	2.15054	GRK4
mitotic spindle organization (GO:0007052)	0.373317	1	2.15054	TUBG2
antigen processing and presentation of exogenous peptide antigen via MHC class I, TAP-dependent (GO:0002479)	0.377217	1	2.12224	HFE
negative regulation of phosphorylation (GO:0042326)	0.377217	1	2.12224	CDKN2B
retinoid metabolic process (GO:0001523)	0.377217	1	2.12224	APOC2
double-strand break repair via homologous recombination (GO:0000724)	0.381093	1	2.09468	BLM
negative regulation of extrinsic apoptotic signaling pathway (GO:2001237)	0.381093	1	2.09468	HTT
positive regulation of JNK cascade (GO:0046330)	0.381093	1	2.09468	MAP3K4
response to ionizing radiation (GO:0010212)	0.384945	1	2.06782	BLM
antigen processing and presentation of exogenous peptide antigen via MHC class I (GO:0042590)	0.388773	1	2.04165	HFE
extracellular matrix disassembly (GO:0022617)	0.388773	1	2.04165	PLG
positive regulation of translation (GO:0045727)	0.388773	1	2.04165	COA3
negative regulation of cell communication (GO:0010648)	0.388773	1	2.04165	BRAP
response to calcium ion (GO:0051592)	0.392578	1	2.01613	ADD1
regulation of transforming growth factor beta receptor signaling pathway (GO:0017015)	0.392578	1	2.01613	CDKN2B
cell-cell junction assembly (GO:0007043)	0.392578	1	2.01613	CNTNAP1
nucleic acid metabolic process (GO:0090304)	0.396359	1	1.99124	WTAP
positive regulation of stress-activated MAPK cascade (GO:0032874)	0.396359	1	1.99124	MAP3K4
retrograde vesicle-mediated transport, Golgi to ER (GO:0006890)	0.396359	1	1.99124	HTT
negative regulation of defense response (GO:0031348)	0.396359	1	1.99124	TRAFD1
spindle assembly (GO:0051225)	0.396359	1	1.99124	TUBG2
BMP signaling pathway (GO:0030509)	0.400117	1	1.96696	HFE
mitotic sister chromatid segregation (GO:0000070)	0.403851	1	1.94326	TUBG2
Ras protein signal transduction (GO:0007265)	0.40546	1	1.44009	BRAP;MAPKAPK5
negative regulation of signaling (GO:0023057)	0.407563	1	1.92012	BRAP
negative regulation of neuron death (GO:1901215)	0.407563	1	1.92012	SOD2
cellular response to molecule of bacterial origin (GO:0071219)	0.411252	1	1.89753	TNIP2
toll-like receptor signaling pathway (GO:0002224)	0.418561	1	1.85391	TNIP2
mitochondrial translational elongation (GO:0070125)	0.422181	1	1.83284	MRPL18
cellular response to BMP stimulus (GO:0071773)	0.422181	1	1.83284	HFE
regulation of proteasomal ubiquitin-dependent protein catabolic process (GO:0032434)	0.425779	1	1.81225	HFE
regulation of signal transduction (GO:0009966)	0.426943	1	1.37855	BRAP;GRK4
mitochondrial translational termination (GO:0070126)	0.429356	1	1.79211	MRPL18
regulation of neuron apoptotic process (GO:0043523)	0.429356	1	1.79211	SOD2
positive regulation of response to external stimulus (GO:0032103)	0.43291	1	1.77242	PLG
cellular response to lipopolysaccharide (GO:0071222)	0.436442	1	1.75316	TNIP2
cellular transition metal ion homeostasis (GO:0046916)	0.44344	1	1.71585	IREB2
defense response to bacterium (GO:0042742)	0.443838	1	1.33298	HIST1H2BJ;HIST1H2BK
transcription elongation from RNA polymerase II promoter (GO:0006368)	0.450353	1	1.68011	WDR61
interleukin-1-mediated signaling pathway (GO:0070498)	0.450353	1	1.68011	TNIP2
regulation of B cell activation (GO:0050864)	0.450353	1	1.68011	TNIP2
translational termination (GO:0006415)	0.453777	1	1.66279	MRPL18
mitochondrial respiratory chain complex assembly (GO:0033108)	0.45718	1	1.64582	COA3
positive regulation of cell growth (GO:0030307)	0.460562	1	1.6292	HIST1H1B
response to UV (GO:0009411)	0.460562	1	1.6292	MAP3K4
regulation of lipid metabolic process (GO:0019216)	0.467264	1	1.59693	APOC2
positive regulation of lymphocyte activation (GO:0051251)	0.48042	1	1.5361	TNIP2
translational elongation (GO:0006414)	0.483658	1	1.52161	MRPL18
positive regulation of cellular catabolic process (GO:0031331)	0.486877	1	1.50739	APOC2
mitochondrial translation (GO:0032543)	0.490075	1	1.49343	MRPL18
regulation of response to external stimulus (GO:0032101)	0.490075	1	1.49343	GRK4
DNA-templated transcription, elongation (GO:0006354)	0.493254	1	1.47973	WDR61
macroautophagy (GO:0016236)	0.499552	1	1.45307	VPS25
negative regulation of cytokine production (GO:0001818)	0.499552	1	1.45307	BTN2A2
cellular response to oxidative stress (GO:0034599)	0.514961	1	1.39043	SOD2
regulation of phosphorylation (GO:0042325)	0.526948	1	1.34409	CDKN2B
positive regulation of B cell activation (GO:0050871)	0.526948	1	1.34409	TNIP2
DNA replication (GO:0006260)	0.529899	1	1.33298	BLM
macromolecular complex assembly (GO:0065003)	0.529899	1	1.33298	HFE
Golgi organization (GO:0007030)	0.532831	1	1.32205	HTT
ion transport (GO:0006811)	0.539034	1	1.11235	CHRNA5;WNK4
dephosphorylation (GO:0016311)	0.54152	1	1.29032	PPP1CC
platelet degranulation (GO:0002576)	0.54152	1	1.29032	PLG
organic anion transport (GO:0015711)	0.54152	1	1.29032	MFSD10
humoral immune response mediated by circulating immunoglobulin (GO:0002455)	0.54438	1	1.28008	HLA-DQB1
protein dephosphorylation (GO:0006470)	0.54438	1	1.28008	PPP1CC
G2/M transition of mitotic cell cycle (GO:0000086)	0.547223	1	1.27	CDKN2B
cytoskeleton organization (GO:0007010)	0.547223	1	1.27	CNTNAP1
negative regulation of response to stimulus (GO:0048585)	0.550048	1	1.26008	BRAP
cell cycle G2/M phase transition (GO:0044839)	0.550048	1	1.26008	CDKN2B
positive regulation of mitochondrion organization (GO:0010822)	0.552856	1	1.25031	HTT
regulation of macromolecule metabolic process (GO:0060255)	0.555646	1	1.24069	MSANTD1
cellular response to organic cyclic compound (GO:0071407)	0.572029	1	1.18596	BLM
response to cytokine (GO:0034097)	0.579994	1	1.16036	TRAFD1
cellular protein complex assembly (GO:0043623)	0.595486	1	1.11235	TCP1
transmembrane receptor protein serine/threonine kinase signaling pathway (GO:0007178)	0.595486	1	1.11235	HFE
peptidyl-serine phosphorylation (GO:0018105)	0.598012	1	1.10473	MAPKAPK5
regulated exocytosis (GO:0045055)	0.605498	1	1.08249	PLG
cellular response to interleukin-1 (GO:0071347)	0.610411	1	1.06815	TNIP2
negative regulation of cell differentiation (GO:0045596)	0.610411	1	1.06815	WDR61
spermatogenesis (GO:0007283)	0.617667	1	1.04734	BRD2
male gamete generation (GO:0048232)	0.620056	1	1.04058	BRD2
response to lipopolysaccharide (GO:0032496)	0.62243	1	1.03391	TNIP2
ribonucleoprotein complex assembly (GO:0022618)	0.624789	1	1.02733	ABT1
positive regulation of cellular biosynthetic process (GO:0031328)	0.63178	1	1.00806	APOC2
negative regulation of intracellular signal transduction (GO:1902532)	0.636369	1	0.995619	MAPKAPK5
positive regulation of I-kappaB kinase/NF-kappaB signaling (GO:0043123)	0.6409	1	0.983478	TNIP2
neuron projection morphogenesis (GO:0048812)	0.6409	1	0.983478	CNTNAP1
glycerophospholipid biosynthetic process (GO:0046474)	0.643145	1	0.977517	AGPAT4
regulation of mitotic cell cycle (GO:0007346)	0.645376	1	0.971628	MAP3K4
neuron projection development (GO:0031175)	0.649796	1	0.960061	CNTNAP1
mitochondrion organization (GO:0007005)	0.649796	1	0.960061	SOD2
peptidyl-serine modification (GO:0018209)	0.656325	1	0.943218	MAPKAPK5
positive regulation of protein kinase activity (GO:0045860)	0.66061	1	0.932314	MAP3K4
peptide biosynthetic process (GO:0043043)	0.664842	1	0.921659	MRPL18
nuclear-transcribed mRNA catabolic process (GO:0000956)	0.664842	1	0.921659	PNLDC1
protein autophosphorylation (GO:0046777)	0.666938	1	0.916422	MAPKAPK5
cellular macromolecule biosynthetic process (GO:0034645)	0.668573	1	0.876578	BLM;MRPL18
positive regulation of MAP kinase activity (GO:0043406)	0.671092	1	0.906125	MAP3K4
cellular response to lipid (GO:0071396)	0.673149	1	0.901063	TNIP2
positive regulation of cell motility (GO:2000147)	0.675194	1	0.896057	SOD2
regulation of cell proliferation (GO:0042127)	0.679068	1	0.870663	CDKN2B;PLG;SOD2;HIST1H2AB
organelle assembly (GO:0070925)	0.681481	1	0.855652	TUBG2;VPS25
transmembrane transport (GO:0055085)	0.684293	1	0.851136	CHRNA5;ADD1
RNA metabolic process (GO:0016070)	0.698763	1	0.840054	WTAP
positive regulation of gene expression (GO:0010628)	0.7099	1	0.835701	BLM;HIST1H4A;HIST1H3A;HFE
rRNA metabolic process (GO:0016072)	0.71532	1	0.802439	NOP14
regulation of cell growth (GO:0001558)	0.717103	1	0.798467	HIST1H1B
rRNA processing (GO:0006364)	0.718874	1	0.794534	NOP14
positive regulation of multicellular organismal process (GO:0051240)	0.718874	1	0.794534	APOC2
regulation of I-kappaB kinase/NF-kappaB signaling (GO:0043122)	0.722385	1	0.786782	TNIP2
regulation of cell cycle (GO:0051726)	0.740931	1	0.746714	MAP3K4
regulation of intracellular signal transduction (GO:1902531)	0.741198	1	0.762602	BLM;MAPKAPK5
protein oligomerization (GO:0051259)	0.744168	1	0.739864	BLM
ion transmembrane transport (GO:0034220)	0.747366	1	0.733138	CHRNA5
positive regulation of cell migration (GO:0030335)	0.750523	1	0.726533	SOD2
mitotic cell cycle phase transition (GO:0044772)	0.750523	1	0.726533	CDKN2B
regulation of cellular macromolecule biosynthetic process (GO:2000112)	0.755284	1	0.765619	ZNF184;MAPKAPK5;ZNF322
ribosome biogenesis (GO:0042254)	0.758247	1	0.71053	NOP14
ncRNA processing (GO:0034470)	0.759763	1	0.707414	NOP14
endosomal transport (GO:0016197)	0.762767	1	0.701262	VPS25
extracellular matrix organization (GO:0030198)	0.762767	1	0.701262	PLG
translation (GO:0006412)	0.767203	1	0.692233	MRPL18
activation of protein kinase activity (GO:0032147)	0.768664	1	0.689275	MAP3K4
regulation of gene expression (GO:0010468)	0.77731	1	0.776928	HIST1H3A;MSANTD1;ZNF184;HFE;ZNF322
anterograde trans-synaptic signaling (GO:0098916)	0.778635	1	0.669254	CHRNA5
sensory perception of smell (GO:0007608)	0.780024	1	0.666489	OR2B2
protein phosphorylation (GO:0006468)	0.793132	1	0.684885	WNK4;MAPKAPK5
protein deubiquitination (GO:0016579)	0.80111	1	0.625156	TNIP2
positive regulation of programmed cell death (GO:0043068)	0.80111	1	0.625156	HTT
neutrophil degranulation (GO:0043312)	0.801789	1	0.672043	HFE;IGF2R
neutrophil activation involved in immune response (GO:0002283)	0.805533	1	0.666489	HFE;IGF2R
protein modification by small protein removal (GO:0070646)	0.806061	1	0.615612	TNIP2
endocytosis (GO:0006897)	0.80849	1	0.610948	IGF2R
neutrophil mediated immunity (GO:0002446)	0.809215	1	0.661026	HFE;IGF2R
regulation of programmed cell death (GO:0043067)	0.814432	1	0.599592	MAP3K4
Golgi vesicle transport (GO:0048193)	0.817908	1	0.592979	HTT
regulation of transcription from RNA polymerase II promoter (GO:0006357)	0.81948	1	0.763375	BRD2;CDKN2B;TNIP2;HFE;WDR61;SOD2;HIST1H1B
cellular response to oxygen-containing compound (GO:1901701)	0.821321	1	0.58651	TNIP2
positive regulation of macromolecule metabolic process (GO:0010604)	0.82356	1	0.582276	HFE
negative regulation of signal transduction (GO:0009968)	0.831181	1	0.567924	BRAP
DNA repair (GO:0006281)	0.836424	1	0.558098	BLM
chemical synaptic transmission (GO:0007268)	0.837453	1	0.556174	CHRNA5
proteolysis (GO:0006508)	0.839492	1	0.552364	PLG
positive regulation of apoptotic process (GO:0043065)	0.854915	1	0.52367	HTT
DNA metabolic process (GO:0006259)	0.861192	1	0.512033	BLM
regulation of cell migration (GO:0030334)	0.862935	1	0.508802	SOD2
protein transport (GO:0015031)	0.871331	1	0.493243	HFE
cellular protein localization (GO:0034613)	0.872142	1	0.491739	CNTNAP1
sensory perception of chemical stimulus (GO:0007606)	0.872142	1	0.491739	OR2B2
cellular response to DNA damage stimulus (GO:0006974)	0.873749	1	0.488759	BLM
intracellular protein transport (GO:0006886)	0.887338	1	0.463478	VPS25
transcription, DNA-templated (GO:0006351)	0.893578	1	0.451794	WDR61
regulation of nucleic acid-templated transcription (GO:1903506)	0.894418	1	0.53056	ZNF184;ZNF322
negative regulation of gene expression (GO:0010629)	0.90015	1	0.521132	HIST1H4A;HIST1H3A
positive regulation of transcription from RNA polymerase II promoter (GO:0045944)	0.901591	1	0.56993	CDKN2B;TNIP2;WDR61
phosphorylation (GO:0016310)	0.912003	1	0.416771	WNK4
positive regulation of transcription, DNA-templated (GO:0045893)	0.92221	1	0.575523	BLM;CDKN2B;TNIP2;WDR61
gene expression (GO:0010467)	0.924913	1	0.391481	MRPL18
positive regulation of protein phosphorylation (GO:0001934)	0.925388	1	0.390533	HFE
positive regulation of intracellular signal transduction (GO:1902533)	0.95128	1	0.336022	TNIP2
transcription from RNA polymerase II promoter (GO:0006366)	0.953108	1	0.331873	WDR61
negative regulation of apoptotic process (GO:0043066)	0.953108	1	0.331873	SOD2
positive regulation of nucleic acid-templated transcription (GO:1903508)	0.957926	1	0.320657	BLM
positive regulation of cellular process (GO:0048522)	0.962252	1	0.310174	HIST1H1B
regulation of apoptotic process (GO:0042981)	0.96455	1	0.395319	HTT;MAP3K4
negative regulation of transcription from RNA polymerase II promoter (GO:0000122)	0.971869	1	0.284965	HIST1H1B
regulation of transcription, DNA-templated (GO:0006355)	0.974031	1	0.504347	BRD2;BLM;ZNF184;SOD2;ZNF322
cellular protein modification process (GO:0006464)	0.987318	1	0.321937	PPP1CC;WNK4
negative regulation of transcription, DNA-templated (GO:0045892)	0.994305	1	0.198145	HIST1H1B

## Sheet: SD9
Blood cis-eQTL+3D mapped genes:
Gene
ADD1
MFSD10
NOP14
GRK4
HTT
MSANTD1
HIST1H3B
HIST1H3D
HIST1H2BF
HIST1H4E
HIST1H2BG
HIST1H2AE
HIST1H3E
HIST1H2BH
HIST1H4H
BTN3A2
BTN2A2
BTN3A3
BTN2A1
HMGN4
ABT1
HIST1H2BK
HLA-DRB1
HLA-DQA1
HLA-DQB1
HLA-DQB2
HLA-DOB
MRPL18
CDKN2B
ACAD10
ALDH2
MAPKAPK5
TRAFD1
IREB2
HYKK
PSMC3IP

## Sheet: SD10
eGenes co-expression network analysis:
Id	Label	Degree	Betweenness
3658	IREB2	347	1.73165e+06
8602	NOP14	262	1.42361e+06
80018	NAA25	416	1.41516e+06
3292	HSD17B1	177	1.34282e+06
6047	RNF4	109	1.24193e+06
80724	ACAD10	54	1.19051e+06
54940	OCIAD1	245	1.04798e+06
8550	MAPKAPK5	248	1.00643e+06
57732	ZFYVE28	293	804433
8678	BECN1	116	739610
8884	SLC5A6	179	711038
26191	PTPN22	105	677156
10094	ARPC3	179	628574
10452	TOMM40	244	612880
10473	HMGN4	107	604975
10717	AP4B1	70	587279
9785	DHX38	156	569823
132299	OCIAD2	152	565606
90580	C19orf52	106	565022
89894	TMEM116	148	501284
10127	ZNF263	3	495083
283876	FLJ39639	3	495083
57153	SLC44A2	160	486446
29902	FAM216A	105	478137
57606	SLAIN2	137	461018
51184	GPN3	102	427774
55069	C7orf42	2	410205
51699	VPS29	147	409137
3064	HTT	126	395643
6597	SMARCA4	177	379512
10745	PHTF1	101	377000
2242	FES	169	365623
100289678	ZNF783	5	339569
11120	BTN2A1	61	324313
51088	KLHL5	3	292449
6645	SNTB2	2	278284
10385	BTN2A2	127	275978
9885	OSBPL2	108	269526
11119	BTN3A1	105	265470
6002	RGS12	121	265296
5045	FURIN	102	248377
29777	ABT1	49	240160
10519	CIB1	82	232775
7294	TXK	104	231005
54957	TXNL4B	100	226904
9512	PMPCB	4	222710
91433	RCCD1	75	215779
1810	DR1	3	215191
64210	MMS19	7	206691
5685	PSMA4	115	200649
11118	BTN3A2	93	191268
3795	KHK	56	188030
3633	INPP5B	4	188007
10392	NOD1	6	178822
4043	LRPAP1	101	173120
10384	BTN3A3	153	172370
79717	PPCS	4	168828
9851	KIAA0753	2	168153
160760	PPTC7	77	167583
53637	S1PR5	150	152767
8019	BRD3	2	148933
9529	BAG5	2	148933
5830	PEX5	2	148933
1723	DHODH	46	145655
10019	SH2B3	49	137944
10944	C11orf58	3	133709
55035	NOL8	2	122418
64768	IPPK	3	119348
400073	C12orf76	42	119117
201595	STT3B	3	118814
79087	ALG12	3	114972
60559	SPCS3	5	114602
26058	GIGYF2	2	109663
9255	AIMP1	2	107196
89845	ABCC10	3	105918
79132	DHX58	30	105387
6945	MLX	41	95266.4
4343	MOV10	6	92071.8
79863	RBFA	3	89611.7
84193	SETD3	2	88988.9
55687	TRMU	2	86932.8
9443	MED7	3	83219.8
23386	NUDCD3	3	81877.5
80742	PRR3	2	79607.9
808	CALM3	2	77881.1
805	CALM2	2	77881.1
801	CALM1	2	77881.1
81608	FIP1L1	2	77289.5
55526	DHTKD1	5	75864.3
6777	STAT5B	5	75864.3
10575	CCT4	2	70817.7
29074	MRPL18	18	69491.5
147179	WIPF2	5	66655.9
115825	WDFY2	3	62763.5
6642	SNX1	4	62236.4
283899	INO80E	2	61750.5
55929	DMAP1	2	61750.5
23404	EXOSC2	2	61517
114049	WBSCR22	4	61080.3
84329	HVCN1	15	60288.4
51478	HSD17B7	6	60237.5
10987	COPS5	4	60233.7
79089	TMUB2	4	57450.9
112942	CCDC104	3	56255.4
54780	NSMCE4A	3	56255.4
9868	TOMM70A	3	56255.4
144717	FAM109A	18	53725
57403	RAB22A	3	48855.8
51011	FAHD2A	4	48543.4
79573	TTC13	3	48341.8
56970	ATXN7L3	4	48206.3
84749	USP30	3	47147.1
84720	PIGO	3	47065.9
23510	KCTD2	4	46994.2
64761	PARP12	3	46532.5
2356	FPGS	2	46189.5
83786	FRMD8	3	44432.8
81887	LAS1L	3	44088.1
201176	ARHGAP27	4	43807.3
136895	C7orf31	4	43789.8
55094	GPATCH1	2	43538.9
54802	TRIT1	2	43538.9
9324	HMGN3	2	43182
10915	TCERG1	5	42795.9
84268	RPAIN	3	42380.8
1856	DVL2	6	42333.3
3551	IKBKB	3	40727.3
2976	GTF3C2	4	39000.2
54838	C10orf26	4	38480.2
128869	PIGU	5	38320.6
9681	DEPDC5	3	38026.8
79364	ZXDC	3	37799.9
285267	ZNF619	3	37067.3
10227	MFSD10	30	36987.2
80314	EPC1	2	36767.4
10277	UBE4B	2	36719.9
5826	ABCD4	3	36627.2
5256	PHKA2	3	36275.8
29959	NRBP1	13	36129.3
26031	OSBPL3	9	36018.4
84901	NFATC2IP	4	34680
23264	ZC3H7B	4	34581.9
3609	ILF3	4	33650.3
51441	YTHDF2	3	32423.2
5501	PPP1CC	5	32288.8
25913	POT1	3	32132.3
64418	TMEM168	3	32132.3
8725	URI1	4	32056
51479	ANKFY1	4	31858.4
79587	CARS2	3	31201
2005	ELK4	3	30315.6
92399	MRRF	3	30298.7
51118	UTP11L	4	30253.2
4076	CAPRIN1	2	29745.3
51122	COMMD2	3	29686.6
84823	LMNB2	4	29400.6
3052	HCCS	3	29308.6
3945	LDHB	3	29277.5
8405	SPOP	3	29109.1
26260	FBXO25	3	29060.9
147184	TMEM99	3	29060.9
221154	EFHA1	3	28492.8
8453	CUL2	3	28492.8
10659	CELF2	4	28096.4
2189	FANCG	4	27805.7
55316	RSAD1	4	27750.6
11128	POLR3A	5	27370.5
51434	ANAPC7	2	27153.4
89910	UBE3B	2	27153.4
7247	TSN	5	26781.4
4939	OAS2	27	26547.9
113510	HELQ	3	26423.4
6602	SMARCD1	2	25769.7
23334	SZT2	2	25657.8
283219	KCTD21	3	25521.4
220002	CYBASC3	2	24871.6
5119	CHMP1A	2	24849.1
84926	SPRYD3	2	24849.1
4987	OPRL1	2	24849.1
79961	DENND2D	4	24575
3065	HDAC1	3	24533.3
9184	BUB3	3	24395.5
9904	RBM19	5	24253
8893	EIF2B5	4	23917.7
51320	MEX3C	3	23770.7
84861	KLHL22	2	23719.6
23335	WDR7	2	23394.2
55343	SLC35C1	3	22665.2
91452	ACBD5	4	22580.2
2841	GPR18	5	21844
57805	KIAA1967	4	21708.4
103	ADAR	2	21695
23435	TARDBP	3	21584
205564	SENP5	3	21452.6
9778	KIAA0232	3	21441.8
63894	C14orf133	2	21289.6
91869	RFT1	2	21289.6
55051	C14orf102	2	21289.6
51665	ASB1	2	21289.6
5293	PIK3CD	2	21258.2
83608	C18orf21	3	21140.8
79180	EFHD2	3	20864.7
6654	SOS1	3	20810.9
79188	TMEM43	4	20703.2
26046	LTN1	4	20454.8
23203	PMPCA	3	20394.6
7507	XPA	3	19877
10657	KHDRBS1	3	19877
9135	RABEP1	3	19877
199870	FAM76A	3	19877
54537	FAM35A	3	19877
9652	TTC37	3	19877
27292	DIMT1	3	19877
55330	CNO	2	19526.2
29079	MED4	3	19164.7
5431	POLR2B	3	19164.7
6885	MAP3K7	3	19164.7
9950	GOLGA5	3	19164.7
8932	MBD2	3	19164.7
51244	C3orf19	2	18950.3
3603	IL16	2	18891.2
55262	C7orf43	2	18891.2
156	ADRBK1	2	18891.2
11021	RAB35	2	18891.2
9825	SPATA2	2	18891.2
114294	LACTB	2	18653.8
26164	GTPBP5	2	18455.2
6100	RP9	2	18056.1
115286	SLC25A26	2	18056.1
11027	LILRA2	3	17850.1
23164	MPRIP	5	17832.5
10906	TRAFD1	5	17366
5901	RAN	2	16942.2
65095	KRI1	3	16783.3
2734	GLG1	3	16525.3
23354	HAUS5	3	16403
440193	CCDC88C	8	16022.7
55795	PCID2	4	15907.3
55914	ERBB2IP	3	15844.2
55250	ELP2	3	15347.1
91283	C9orf30	3	15347.1
6936	GCFC2	3	15347.1
50852	TRAT1	3	15347.1
84461	NEURL4	2	15225.7
79003	MIS12	2	15137.4
83852	SETDB2	2	15137.4
7582	ZNF33B	2	15137.4
57037	ANKMY2	2	15137.4
22916	NCBP2	2	15137.4
27430	MAT2B	3	15071.4
4074	M6PR	3	15058.8
115761	ARL11	3	14864.9
1352	COX10	3	14820.2
11158	RABL2B	6	14509.3
26155	NOC2L	5	13892.7
6749	SSRP1	5	13892.7
817	CAMK2D	4	13616.7
4670	HNRNPM	2	13590.4
57466	SCAF4	2	13590.4
126382	NR2C2AP	4	13551.6
5425	POLD2	4	13551.6
8467	SMARCA5	3	13533.9
9802	DAZAP2	2	13522.7
9870	KIAA0317	2	13522.7
54467	ANKIB1	3	13413.9
9924	PAN2	2	13343.4
161424	C14orf21	2	13343.4
9913	SUPT7L	3	13266.6
91137	SLC25A46	3	13242.3
4215	MAP3K3	3	13231.4
388650	FAM69A	2	13073.4
25983	NGDN	2	13066.2
10475	TRIM38	5	13050.1
6580	SLC22A1	5	13039.7
221092	HNRNPUL2	3	12950.4
56181	FAM54B	2	12896.9
23760	PITPNB	2	12896.9
9813	KIAA0494	2	12896.9
54617	INO80	3	12672.4
79648	MCPH1	3	12567.2
10081	PDCD7	3	12567.2
55131	RBM28	3	12567.2
23358	USP24	2	12507.9
79443	FYCO1	2	12507.9
8880	FUBP1	2	12507.9
55741	EDEM2	4	12487.1
1657	DMXL1	4	12317.3
5663	PSEN1	5	12206.4
79581	SLC52A2	4	12104
7469	WHSC2	6	12012.1
100126332	MIR943	6	12012.1
9045	RPL14	3	11888.7
389289	C5orf39	3	11888.7
57827	C6orf47	3	11886.8
79913	ACTR5	3	11843
59338	PLEKHA1	4	11759.1
23005	MAPKBP1	5	11685.2
139231	FAM199X	3	11642.3
64769	MEAF6	3	11614.8
64925	CCDC71	2	11529.7
147007	TMEM199	2	11529.7
100616388	MIR4723	2	11529.7
84336	TMEM101	2	11529.7
83549	UCK1	2	11529.7
26160	IFT172	5	11528.4
5511	PPP1R8	3	11365.8
337867	UBAC2	3	11365.8
55850	USE1	3	11149.6
54984	PINX1	3	11149.6
23291	FBXW11	2	11083.9
79691	QTRTD1	2	11083.9
64645	HIAT1	2	11083.9
90411	MCFD2	2	11083.9
79811	SLTM	2	11083.9
130535	KCTD18	2	11083.9
58490	RPRD1B	2	11083.9
54442	KCTD5	2	11083.9
55743	CHFR	2	11083.9
55234	SMU1	2	11083.9
4089	SMAD4	2	11083.9
9794	MAML1	2	11083.9
91833	WDR20	2	11083.9
81614	NIPA2	2	11083.9
89970	RSPRY1	2	11083.9
26019	UPF2	2	11083.9
9101	USP8	2	11083.9
22878	TRAPPC8	2	11083.9
54499	TMCO1	5	11024.9
84191	FAM96A	5	11024.9
100302138	MIR1292	3	10899.6
692213	SNORD110	3	10899.6
26792	SNORD57	3	10899.6
692201	SNORD86	3	10899.6
10528	NOP56	3	10899.6
8518	IKBKAP	3	10891.9
57614	KIAA1468	3	10874.6
55308	DDX19A	2	10859.9
65083	NOL6	2	10859.9
23277	KIAA0664	4	10824.2
8479	HIRIP3	4	10741.2
5424	POLD1	4	10741.2
2648	KAT2A	4	10741.2
116236	ABHD15	4	10741.2
1104	RCC1	3	10658.4
9941	EXOG	4	10645.2
83636	C19orf12	4	10645.2
23028	KDM1A	3	10571.7
8930	MBD4	3	10429
2665	GDI2	3	10313.2
5516	PPP2CB	3	10286.4
5825	ABCD3	3	10286.4
9988	DMTF1	3	10280.7
22907	DHX30	5	10238.5
54663	WDR74	2	10170.2
56061	UBFD1	2	10162.7
11137	PWP1	2	10162.7
3376	IARS	2	10162.7
54680	ZNHIT6	2	10162.7
5198	PFAS	2	10162.7
64434	NOM1	2	10162.7
55013	CCDC109B	3	10010
84890	ADO	3	10010
27000	DNAJC2	3	10010
120534	C11orf46	3	10010
25972	UNC50	4	9938.38
10507	SEMA4D	3	9893.71
23247	KIAA0556	3	9893.71
9938	ARHGAP25	3	9893.71
27352	SGSM3	2	9873.7
64427	TTC31	2	9873.7
11190	CEP250	2	9873.7
1196	CLK2	2	9873.7
27327	TNRC6A	4	9679.03
4820	NKTR	4	9679.03
3588	IL10RB	4	9665.67
55676	SLC30A6	5	9635.2
1459	CSNK2A2	3	9631.45
29102	DROSHA	3	9631.45
64840	PORCN	4	9561.11
6693	SPN	4	9483.04
4068	SH2D1A	7	9444.95
25852	ARMC8	3	9413.9
10463	SLC30A9	3	9413.9
25782	RAB3GAP2	3	9413.9
11073	TOPBP1	3	9413.9
6791	AURKAPS1	3	9413.9
54799	MBTD1	3	9413.9
3275	PRMT2	2	9409.54
146059	CDAN1	4	9370.54
2071	ERCC3	3	9344.3
65110	UPF3A	2	9341.13
80198	MUS81	2	9341.13
7701	ZNF142	3	8814.97
9656	MDC1	5	8747.33
2581	GALC	2	8681.74
4735	2019-09-02	2	8681.74
137492	VPS37A	2	8681.74
56889	TM9SF3	2	8681.74
9969	MED13	2	8681.74
55573	CDV3	2	8681.74
64746	ACBD3	2	8681.74
79665	DHX40	2	8681.74
5898	RALA	4	8657.65
10198	MPHOSPH9	3	8636.96
54545	MTMR12	2	8613.78
9690	UBE3C	2	8613.78
401548	SNX30	2	8613.78
617	BCS1L	2	8539.36
84936	ZFYVE19	2	8539.36
8539	API5	4	8503.97
6197	RPS6KA3	3	8456.38
6814	STXBP3	3	8456.38
114885	OSBPL11	3	8456.38
8562	DENR	2	8419.78
8522	GAS7	4	8412.75
83746	L3MBTL2	4	8390.19
677795	SNORA5B	4	8390.19
661	POLR3D	4	8390.19
5496	PPM1G	4	8390.19
9238	TBRG4	4	8390.19
54475	NLE1	3	8390.19
8662	EIF3B	3	8390.19
4809	NHP2L1	3	8390.19
27339	PRPF19	3	8390.19
9910	RABGAP1L	3	8313.85
10280	SIGMAR1	2	8294.99
2193	FARSA	2	8294.99
1650	DDOST	2	8294.99
51073	MRPL4	2	8294.99
25896	INTS7	2	8294.99
23225	NUP210	3	8252.66
55670	PEX26	3	8249.14
27347	STK39	6	8148.37
10447	FAM3C	3	8148.18
57587	KIAA1430	3	8148.18
55750	AGK	5	7674.15
25921	ZDHHC5	2	7665.53
2686	GGT7	3	7660.51
64431	ACTR6	4	7660.2
51074	APIP	4	7660.2
55177	FAM82A2	3	7596.84
3276	PRMT1	2	7581.52
84532	ACSS1	5	7580.91
9632	SEC24C	3	7544.96
85369	FAM40A	3	7544.96
57690	TNRC6C	2	7532.72
7265	TTC1	3	7502.54
118424	UBE2J2	3	7502.54
7572	ZNF24	2	7452.37
7733	ZNF180	2	7452.37
25980	C20orf4	2	7432.23
58485	TRAPPC1	4	7307.75
79073	TMEM109	4	7302.28
57721	METTL14	3	7258.67
64924	SLC30A5	3	7258.67
79155	TNIP2	2	7209.06
64342	HS1BP3	2	7209.06
79803	HPS6	2	7209.06
11066	SNRNP35	2	7209.06
11344	TWF2	2	7209.06
7337	UBE3A	3	7160.93
6873	TAF2	3	7160.93
5981	RFC1	3	7160.93
10892	MALT1	3	7160.93
79892	MCMBP	3	7136.92
26152	ZNF337	3	7083.44
84317	CCDC115	3	7033.39
917	CD3G	4	7026.5
23353	SUN1	2	6989.87
55014	STX17	2	6989.87
154075	SAMD3	7	6975.56
9728	SECISBP2L	2	6794.84
140775	SMCR8	2	6794.84
9354	UBE4A	2	6794.84
54704	PDP1	2	6794.84
905	CCNT2	2	6794.84
57534	MIB1	2	6794.84
55291	PPP6R3	2	6794.84
6533	SLC6A6	3	6742.09
6809	STX3	3	6742.09
9989	PPP4R1	3	6742.09
8443	GNPAT	4	6727.49
64429	ZDHHC6	4	6727.49
92105	INTS4	2	6714.19
3187	HNRNPH1	3	6712.56
22834	ZNF652	2	6708.43
7508	XPC	2	6708.43
3837	KPNB1	2	6708.43
5976	UPF1	2	6708.43
140901	STK35	2	6708.43
8452	CUL3	3	6673.84
10055	SAE1	3	6424.5
5536	PPP5C	3	6424.5
705	BYSL	3	6424.5
2068	ERCC2	3	6424.5
80227	PAAF1	3	6424.5
471	ATIC	3	6424.5
4351	MPI	2	6424.5
2547	XRCC6	2	6424.5
5664	PSEN2	2	6424.5
79080	CCDC86	2	6424.5
84916	CIRH1A	2	6424.5
2395	FXN	2	6424.5
55748	CNDP2	2	6424.5
116115	ZNF526	2	6424.5
100130093	LOC100130093	2	6424.5
14	AAMP	2	6424.5
152579	SCFD2	2	6424.5
10322	SMYD5	2	6424.5
116841	SNAP47	2	6424.5
4848	CNOT2	3	6412.84
23033	DOPEY1	3	6411.78
26003	GORASP2	3	6408.47
3703	STT3A	2	6315.42
22990	PCNX	4	6253.61
9403	2019-09-15	2	6235.19
9860	LRIG2	3	6150.95
55226	NAT10	3	6041.93
1994	ELAVL1	3	6041.93
23395	LARS2	3	6041.93
92305	TMEM129	2	5930.87
25879	DCAF13	3	5886.2
4216	MAP3K4	3	5835.43
23299	BICD2	2	5788.39
889	KRIT1	2	5571.79
84343	HPS3	2	5571.79
55608	ANKRD10	2	5571.79
23609	MKRN2	2	5571.79
23350	U2SURP	2	5571.79
6938	TCF12	2	5552.09
23244	PDS5A	2	5552.09
3796	KIF2A	2	5552.09
11198	SUPT16H	2	5530.55
9733	SART3	2	5530.55
10480	EIF3M	2	5510.29
134359	POC5	2	5496.79
55830	GLT8D1	2	5496.79
51028	VPS36	2	5496.79
10225	CD96	5	5418.92
23157	2019-09-06	4	5385.01
7174	TPP2	3	5377.61
8631	SKAP1	5	5255.56
3932	LCK	5	5255.56
80345	ZSCAN16	3	5241.27
23511	NUP188	5	5189.63
60528	ELAC2	5	5189.63
9862	MED24	5	5189.63
55627	SMPD4	5	5189.63
4615	MYD88	2	5180.46
4684	NCAM1	4	5115.32
81926	FAM108A1	3	5114.37
4771	NF2	2	5028.52
149628	PYHIN1	7	5016.06
57646	USP28	7	5016.06
10197	PSME3	3	4962.74
51300	TIMMDC1	3	4962.74
2932	GSK3B	3	4962.74
22944	KIN	3	4962.74
1786	DNMT1	3	4957.9
55154	MSTO1	4	4824.74
54822	TRPM7	3	4788.72
2803	GOLGA4	3	4788.72
153241	CEP120	3	4788.72
22890	ZBTB1	3	4788.72
29121	CLEC2D	2	4752.11
152926	PPM1K	2	4752.11
9975	NR1D2	2	4752.11
7746	ZNF193	2	4739.6
53371	NUP54	2	4739.6
6815	STYX	2	4739.6
84300	MNF1	2	4736.02
27153	ZNF777	3	4717.69
9730	VPRBP	3	4673.53
51019	CCDC53	2	4573.94
51228	GLTP	2	4573.94
54952	TRNAU1AP	2	4573.94
84817	TXNDC17	2	4573.94
8520	HAT1	2	4573.94
7353	UFD1L	2	4573.94
2745	GLRX	2	4573.94
51639	SF3B14	2	4573.94
3281	HSBP1	2	4573.94
339487	ZBTB8OS	2	4573.94
9694	TTC35	2	4573.94
27095	TRAPPC3	3	4561.43
5775	PTPN4	7	4560.05
284996	RNF149	3	4559.81
57533	TBC1D14	3	4559.81
85464	SSH2	3	4559.81
9984	THOC1	2	4499.71
23173	METAP1	2	4499.71
55832	CAND1	2	4499.71
57696	DDX55	2	4499.71
2475	MTOR	3	4486.64
8603	FAM193A	3	4484.06
57693	ZNF317	3	4473.58
221785	ZNF498	3	4473.58
7165	TPD52L2	4	4447.41
4122	MAN2A2	6	4402.98
118	ADD1	5	4358.34
10965	ACOT2	2	4356.3
10455	ECI2	2	4356.3
51117	COQ4	2	4356.3
54495	TMX3	2	4343.07
7072	TIA1	2	4343.07
23483	TGDS	2	4343.07
10730	YME1L1	2	4343.07
80143	SIKE1	2	4343.07
284370	ZNF615	2	4343.07
10552	ARPC1A	3	4339.37
10016	PDCD6	3	4339.37
85025	TMEM60	3	4339.37
26017	FAM32A	3	4339.37
27173	SLC39A1	3	4339.37
9739	SETD1A	4	4270.11
10807	SDCCAG3	3	4265.36
9093	DNAJA3	3	4265.36
8992	ATP6V0E1	4	4237.47
51292	GMPR2	4	4237.47
10553	HTATIP2	4	4237.47
124454	EARS2	4	4221.29
57510	XPO5	4	4221.29
79829	NAA40	6	4142.86
4723	NDUFV1	3	4129.85
84240	ZCCHC9	4	4113.09
60561	RINT1	3	4109.42
23759	PPIL2	3	4109.42
165631	PARP15	6	4087.24
56267	CCBL2	2	4078.03
5713	PSMD7	2	4078.03
10902	BRD8	2	4078.03
10311	DSCR3	2	4078.03
55763	EXOC1	2	4078.03
5533	PPP3CC	6	4050.04
5599	MAPK8	3	4048.14
115416	MALSU1	2	4032.44
283237	TTC9C	2	4032.44
1827	RCAN1	2	4002.76
23172	FAM175B	2	4002.76
54878	DPP8	2	4002.76
10390	CEPT1	2	4002.76
83941	TM2D1	2	4002.76
23032	USP33	2	4002.76
66036	MTMR9	2	4002.76
9653	HS2ST1	2	4002.76
5978	REST	2	4002.76
84910	TMEM87B	2	4002.76
2551	GABPA	2	4002.76
25778	DSTYK	2	4002.76
26750	RPS6KC1	2	4002.76
10818	FRS2	2	4002.76
10845	CLPX	2	4002.76
79184	BRCC3	2	4002.76
3712	IVD	3	3979.52
79650	C16orf57	3	3973.03
55585	UBE2Q1	2	3940.99
23438	HARS2	2	3940.99
8737	RIPK1	2	3940.99
54480	CHPF2	2	3940.99
221477	C6orf89	2	3940.99
8729	GBF1	3	3907.05
3954	LETM1	3	3907.05
79591	C10orf76	3	3907.05
4796	TONSL	4	3826.33
166793	ZBTB49	2	3816.11
222068	TMED4	2	3816.11
57794	SUGP1	2	3786.14
9784	SNX17	2	3786.14
493753	COA5	3	3783.68
9923	ZBTB40	2	3687
22887	FOXJ3	3	3664.06
55904	MLL5	3	3664.06
10427	SEC24B	3	3664.06
23398	PPWD1	3	3619.38
58486	ZBED5	3	3619.38
79074	C2orf49	3	3619.38
79634	SCRN3	3	3619.38
7342	UBP1	3	3584.65
6421	SFPQ	3	3584.65
84795	PYROXD2	3	3543.75
2137	EXTL3	4	3531.63
2639	GCDH	2	3500.98
1725	DHPS	2	3500.98
6730	SRP68	2	3500.98
10106	CTDSP2	3	3469.9
132001	TAMM41	3	3458.07
472	ATM	2	3443.51
23683	PRKD3	2	3443.51
3157	HMGCS1	3	3321.67
51143	DYNC1LI1	2	3306.97
7905	REEP5	2	3306.97
10269	ZMPSTE24	2	3306.97
868	CBLB	4	3305.96
54464	XRN1	2	3276.04
2975	GTF3C1	4	3272.78
2358	FPR2	2	3261.02
8807	IL18RAP	2	3261.02
7096	TLR1	2	3261.02
10943	MSL3	2	3261.02
83478	ARHGAP24	2	3261.02
134957	STXBP5	2	3261.02
90231	KIAA2013	3	3253.91
26121	PRPF31	3	3238.73
55705	IPO9	3	3016.87
23065	KIAA0090	4	3015.27
4957	ODF2	4	3015.27
2937	GSS	4	3015.27
2972	BRF1	2	2989.59
2794	GNL1	2	2989.59
54963	UCKL1	2	2989.59
56731	SLC2A4RG	2	2989.59
26012	NELF	2	2989.59
83858	ATAD3B	2	2989.59
54991	C1orf159	2	2989.59
80778	ZNF34	2	2989.59
56259	CTNNBL1	2	2986.23
8576	STK16	3	2964.75
23313	KIAA0930	3	2964.75
10095	ARPC1B	3	2964.75
706	TSPO	3	2964.75
10211	FLOT1	3	2964.75
397	ARHGDIB	3	2964.75
10474	TADA3	3	2964.75
10981	RAB32	3	2964.75
3613	IMPA2	3	2964.75
6094	ROM1	3	2964.75
54797	MED18	3	2964.75
8705	B3GALT4	3	2964.75
26578	OSTF1	3	2964.75
58484	NLRC4	3	2964.75
132160	PPM1M	3	2964.75
7371	UCK2	3	2959.08
197335	WDR90	3	2959.08
100500832	MIR3658	3	2959.08
4926	NUMA1	2	2917.26
6293	VPS52	2	2917.26
8888	MCM3AP	2	2917.26
10147	SUGP2	2	2917.26
91039	DPP9	2	2917.26
283373	ANKRD52	3	2884.77
7873	MANF	2	2846.84
9361	LONP1	2	2813.04
51078	THAP4	2	2813.04
51593	SRRT	2	2813.04
4839	NOP2	3	2762.78
57647	DHX37	3	2762.78
9790	BMS1	3	2762.78
5394	EXOSC10	3	2762.78
8723	SNX4	4	2749.4
5716	PSMD10	4	2749.4
5894	RAF1	2	2731.84
7091	TLE4	2	2731.84
79869	CPSF7	2	2731.84
23383	MAU2	2	2731.84
57720	GPR107	2	2731.84
8028	MLLT10	2	2692.64
55671	SMEK1	2	2692.64
7289	TULP3	3	2654.63
6468	FBXW4	2	2654.63
8565	YARS	2	2654.63
79658	ARHGAP10	2	2654.63
55646	LYAR	2	2654.63
5158	PDE6B	2	2654.63
84131	CEP78	4	2614.85
356	FASLG	4	2614.85
10985	GCN1L1	4	2605.82
123720	WHAMM	2	2591.79
8816	DCAF5	2	2591.79
8874	ARHGEF7	2	2591.79
23303	KIF13B	2	2591.79
5297	PI4KA	2	2591.79
84447	SYVN1	2	2591.79
2889	RAPGEF1	2	2591.79
23020	SNRNP200	2	2591.79
23644	EDC4	2	2591.79
8295	TRRAP	2	2591.79
54856	GON4L	2	2591.79
54870	QRICH1	2	2591.79
157922	CAMSAP1	2	2591.79
2625	GATA3	4	2589.35
6599	SMARCC1	2	2515.55
5601	MAPK9	2	2515.55
10564	ARFGEF2	2	2515.55
80331	DNAJC5	3	2493.98
27107	ZBTB11	2	2417.78
80012	PHC3	2	2417.78
1998	ELF2	3	2412.63
55622	TTC27	2	2383.82
23107	MRPS27	2	2383.82
1635	DCTD	2	2383.82
649	BMP1	2	2332.09
255809	C19orf38	2	2319.5
29108	PYCARD	2	2319.5
11035	RIPK3	2	2319.5
729991	MEF2BNB	2	2319.5
100616424	MIR4707	2	2319.5
54930	HAUS4	2	2319.5
57194	ATP10A	6	2303.37
28990	ASTE1	3	2292.04
9470	EIF4E2	3	2292.04
643641	ZNF862	3	2292.04
55181	SMG8	3	2292.04
8881	CDC16	2	2273.69
285440	CYP4V2	2	2273.69
117145	THEM4	2	2273.69
7753	ZNF202	2	2273.69
493861	EID3	2	2273.69
80067	DCAF17	2	2273.69
29969	MDFIC	2	2273.69
387357	THEMIS	2	2273.69
29909	GPR171	2	2273.69
9701	PPP6R2	2	2269.59
23324	MAN2B2	2	2269.59
1388	ATF6B	2	2269.59
7988	ZNF212	2	2269.59
54872	PIGG	2	2269.59
79034	C7orf26	2	2269.59
55182	RNF220	2	2269.59
894	CCND2	6	2268.86
79899	PRR5L	6	2268.86
4773	NFATC2	6	2268.86
23043	TNIK	6	2268.86
7535	ZAP70	6	2268.86
54847	SIDT1	6	2268.86
8720	MBTPS1	2	2255.04
10505	SEMA4F	6	2253
7132	TNFRSF1A	4	2240.72
6195	RPS6KA1	4	2240.72
9601	PDIA4	2	2205.76
64754	SMYD3	2	2205.76
79707	NOL9	2	2187.38
6430	SRSF5	2	2187.38
4799	NFX1	2	2187.38
51455	REV1	2	2187.38
57590	WDFY1	2	2187.38
54876	DCAF16	2	2187.38
9631	NUP155	2	2187.38
9925	ZBTB5	2	2187.38
57620	STIM2	2	2187.38
6908	TBP	2	2169.74
55775	TDP1	2	2166.64
57102	C12orf4	3	2156.14
5356	PLRG1	3	2156.14
10109	ARPC2	2	2140.48
26207	PITPNC1	2	2124.77
4208	MEF2C	2	2104.32
23119	HIC2	2	2104.32
100302197	MIR1306	2	2104.32
10825	NEU3	2	2104.32
54487	DGCR8	2	2104.32
55717	WDR11	2	2104.32
5908	RAP1B	2	2097.75
55629	PNRC2	2	2097.75
127933	UHMK1	2	2097.75
7185	TRAF1	5	2089.18
9219	MTA2	4	2016.53
65264	UBE2Z	2	1990.66
137872	ADHFE1	5	1981.95
11278	KLF12	5	1981.95
7064	THOP1	4	1975.71
90956	ADCK2	4	1975.71
26233	FBXL6	4	1975.71
8416	ANXA9	2	1973.54
10636	RGS14	2	1973.54
3927	LASP1	2	1973.54
55819	RNF130	2	1973.54
202658	TRIM39-RPP21	2	1922.04
56658	TRIM39	2	1922.04
23443	SLC35A3	2	1922.04
85406	DNAJC14	2	1922.04
22906	TRAK1	2	1922.04
54853	WDR55	2	1922.04
55208	DCUN1D2	2	1922.04
10771	ZMYND11	2	1922.04
10509	SEMA4B	3	1858.78
4864	NPC1	3	1847.58
23143	LRCH1	2	1820.89
23522	KAT6B	2	1820.89
6643	SNX2	3	1774.01
285672	SREK1IP1	3	1774.01
9117	SEC22C	3	1774.01
55973	BCAP29	3	1774.01
5051	PAFAH2	5	1766.85
8292	COLQ	3	1749.12
114879	OSBPL5	3	1749.12
117157	SH2D1B	3	1749.12
421	ARVCF	3	1749.12
9760	TOX	3	1749.12
57493	HEG1	3	1749.12
196403	DTX3	3	1749.12
64216	TFB2M	3	1745.82
79770	TXNDC15	3	1745.82
22832	KIAA1009	3	1745.82
91408	BTF3L4	3	1745.82
26985	AP3M1	3	1745.82
55660	PRPF40A	3	1745.82
100507436	MICA	3	1724.7
343413	FCRL6	5	1680.88
5777	PTPN6	3	1663.28
6404	SELPLG	3	1663.28
8563	THOC5	3	1663.28
10023	FRAT1	3	1663.28
23165	NUP205	3	1663.26
6205	RPS11	2	1634.07
26816	SNORD35A	2	1634.07
26819	SNORD32A	2	1634.07
26817	SNORD34	2	1634.07
26818	SNORD33	2	1634.07
23521	RPL13A	2	1634.07
619562	SNORA3	2	1634.07
6157	RPL27A	2	1634.07
6134	RPL10	2	1634.07
26778	SNORA70	2	1634.07
6130	RPL7A	2	1634.07
26814	SNORD36B	2	1634.07
26815	SNORD36A	2	1634.07
26820	SNORD24	2	1634.07
11273	ATXN2L	3	1633.7
161882	ZFPM1	3	1633.7
23648	SSBP3	3	1633.7
129563	DIS3L2	3	1633.7
81550	TDRD3	3	1621.3
81853	TMEM14B	3	1618.9
261726	TIPRL	3	1618.9
55862	ECHDC1	3	1618.9
7411	VBP1	3	1618.9
27247	NFU1	3	1618.9
84520	C14orf142	3	1618.9
515	ATP5F1	3	1618.9
51503	CWC15	3	1618.9
56945	MRPS22	3	1618.9
79736	TEFM	3	1618.9
8813	DPM1	3	1618.9
55863	TMEM126B	3	1618.9
54951	COMMD8	3	1618.9
51574	LARP7	3	1618.9
2963	GTF2F2	3	1618.9
57231	SNX14	3	1618.9
57038	RARS2	3	1618.9
4189	DNAJB9	2	1608.83
134218	DNAJC21	2	1608.83
51569	UFM1	2	1608.83
26065	LSM14A	2	1608.83
57157	PHTF2	2	1608.83
84248	FYTTD1	2	1608.83
865	CBFB	2	1608.83
3839	KPNA3	2	1608.83
7690	ZNF131	2	1608.83
84896	ATAD1	2	1608.83
100506639	LOC100506639	2	1608.83
84897	TBRG1	2	1578.96
5786	PTPRA	2	1578.96
10219	KLRG1	4	1514.44
959	CD40LG	4	1514.44
8216	LZTR1	4	1514.44
152789	JAKMIP1	4	1514.44
387882	C12orf75	4	1514.44
23082	PPRC1	3	1504.08
2923	PDIA3	3	1504.08
5528	PPP2R5D	3	1504.08
283820	NOMO2	3	1504.08
9500	MAGED1	3	1504.08
3710	ITPR3	5	1497.63
57053	CHRNA10	2	1492.13
9706	ULK2	2	1480.34
10513	APPBP2	2	1469.24
26128	KIAA1279	2	1469.24
51174	TUBD1	2	1469.24
84869	CBR4	2	1469.24
79798	ARMC5	3	1466.68
28964	GIT1	3	1466.68
10067	SCAMP3	3	1466.68
51490	C9orf114	3	1466.68
28989	METTL11A	2	1466.68
80324	PUS1	2	1466.68
79174	CRELD2	2	1466.68
51614	ERGIC3	2	1466.68
4358	MPV17	2	1466.68
7841	MOGS	2	1466.68
93436	ARMC6	2	1466.68
231	AKR1B1	2	1466.68
284086	NEK8	2	1466.68
203054	ADCK5	2	1466.68
8607	RUVBL1	2	1466.68
10629	TAF6L	2	1466.68
10953	TOMM34	2	1466.68
10574	CCT7	2	1466.68
79672	FN3KRP	2	1466.68
10785	WDR4	2	1466.68
284352	PPP1R37	2	1466.68
79053	ALG8	2	1466.68
920	CD4	3	1413.49
9688	NUP93	3	1413.49
6949	TCOF1	3	1413.49
7407	VARS	3	1413.49
10000	AKT3	4	1411.47
64965	MRPS9	2	1379.95
9031	BAZ1B	2	1379.95
79158	GNPTAB	2	1369.34
65981	CAPRIN2	2	1369.34
162972	ZNF550	2	1369.34
123283	TARSL2	2	1369.34
55171	TBCCD1	2	1369.34
3298	HSF2	2	1369.34
7181	NR2C1	2	1369.34
54700	RRN3	2	1369.34
8445	DYRK2	2	1369.34
7804	LRP8	2	1369.34
134637	ADAT2	2	1369.34
55667	DENND4C	2	1369.34
5813	PURA	2	1369.34
8526	DGKE	2	1369.34
23306	TMEM194A	2	1369.34
56852	RAD18	2	1369.34
57583	TMEM181	2	1369.34
8985	PLOD3	3	1355.27
10919	EHMT2	3	1355.27
25956	SEC31B	3	1350.61
158248	TTC16	3	1350.61
54977	SLC25A38	3	1350.61
5781	PTPN11	2	1345.21
83548	COG3	2	1345.21
84747	UNC119B	2	1344.52
5583	PRKCH	3	1295.99
25989	ULK3	2	1268.5
92715	WDR85	2	1268.5
7480	WNT10B	2	1268.5
27241	BBS9	2	1268.5
5134	PDCD2	3	1261.36
5928	RBBP4	3	1261.36
84912	SLC35B4	3	1261.36
93134	ZNF561	3	1261.36
348793	WDR53	2	1252.11
79657	RPAP3	2	1252.11
51163	DBR1	2	1252.11
7699	ZNF140	2	1252.11
128061	C1orf131	2	1252.11
55174	INTS10	2	1252.11
54931	RG9MTD1	2	1252.11
114932	MRFAP1L1	2	1252.11
26098	C10orf137	2	1252.11
6709	SPTAN1	3	1245.15
9203	ZMYM3	3	1245.15
4152	MBD1	2	1204.66
8658	TNKS	2	1204.66
5729	PTGDR	3	1194.49
54900	LAX1	3	1194.49
23175	LPIN1	3	1194.49
6721	SREBF2	2	1164.25
9793	CKAP5	2	1161
55626	AMBRA1	2	1161
8663	EIF3C	2	1161
90121	TSR2	2	1161
22872	SEC31A	2	1161
1981	EIF4G1	2	1161
100616459	MIR4745	2	1161
23193	GANAB	2	1161
79039	DDX54	2	1161
23	ABCF1	2	1161
10514	MYBBP1A	2	1161
23450	SF3B3	2	1161
117246	FTSJ3	2	1161
9791	PTDSS1	2	1161
50	ACO2	2	1161
23420	NOMO1	2	1161
51594	NBAS	2	1161
79068	FTO	2	1161
142	PARP1	2	1161
5725	PTBP1	2	1161
9669	EIF5B	2	1161
2806	GOT2	2	1161
5832	ALDH18A1	2	1161
516	ATP5G1	2	1143.61
64949	MRPS26	2	1143.61
26995	TRUB2	2	1143.61
51102	MECR	2	1143.61
6576	SLC25A1	2	1143.61
51069	MRPL2	2	1143.61
5860	QDPR	2	1143.61
51116	MRPS2	2	1143.61
92856	IMP4	2	1143.61
51287	CHCHD8	2	1143.61
23640	HSPBP1	2	1143.61
55651	NHP2	2	1143.61
256281	NUDT14	2	1143.61
9136	RRP9	2	1143.61
339230	CCDC137	2	1137.91
25988	HINFP	2	1137.91
64708	COPS7B	2	1137.91
55245	UQCC	2	1137.91
8195	MKKS	3	1133.52
51582	AZIN1	2	1124.76
54454	ATAD2B	2	1124.76
1386	ATF2	2	1124.76
11101	ATE1	2	1124.76
23167	EFR3A	2	1124.76
219749	ZNF25	2	1124.76
85451	UNK	2	1123.92
11161	C14orf1	2	1120.65
4595	MUTYH	2	1120.65
51654	CDK5RAP1	2	1120.65
84826	SFT2D3	2	1094.61
10363	HMG20A	2	1094.61
55339	WDR33	2	1094.61
221078	NSUN6	2	1094.61
57798	GATAD1	2	1094.61
55770	EXOC2	2	1094.61
64062	RBM26	2	1094.61
55761	TTC17	2	1094.61
3141	HLCS	4	1093.88
7097	TLR2	2	1091.96
6840	SVIL	2	1091.96
23092	ARHGAP26	2	1091.96
79660	PPP1R3B	2	1091.96
23001	WDFY3	2	1091.96
953	ENTPD1	2	1091.96
6653	SORL1	2	1091.96
8650	NUMB	2	1091.96
8837	CFLAR	2	1091.96
259282	BOD1L	2	1091.96
84328	LZIC	3	1086.97
285237	C3orf38	3	1086.97
201965	RWDD4	3	1086.97
10847	SRCAP	2	1071.2
3587	IL10RA	2	1071.2
6942	TCF20	2	1071.2
3981	LIG4	2	1068.07
23592	LEMD3	2	1068.07
120	ADD3	2	1068.07
51542	VPS54	2	1068.07
9439	MED23	2	1068.07
84945	ABHD13	2	1068.07
57763	ANKRA2	2	1068.07
286410	ATP11C	2	1068.07
167153	PAPD4	2	1068.07
23041	MON2	2	1068.07
25898	RCHY1	2	1068.07
3799	KIF5B	2	1068.07
23376	UFL1	2	1068.07
200576	PIKFYVE	2	1068.07
57472	CNOT6	2	1068.07
135112	NCOA7	2	1068.07
26273	FBXO3	2	1068.07
84061	MAGT1	2	1068.07
54793	KCTD9	2	1068.07
4893	NRAS	2	1068.07
9685	CLINT1	2	1068.07
56951	C5orf15	2	1068.07
5870	RAB6A	2	1068.07
23270	TSPYL4	2	1068.07
51426	POLK	2	1068.07
55681	SCYL2	2	1068.07
55031	USP47	2	1068.07
54834	GDAP2	2	1068.07
5562	PRKAA1	2	1068.07
10484	SEC23A	2	1068.07
57826	RAP2C	2	1068.07
22911	WDR47	2	1068.07
441250	TYW1B	2	1035.23
55253	TYW1	2	1035.23
55619	DOCK10	2	1035.23
9392	TGFBRAP1	2	1032.68
5253	PHF2	2	1032.68
60492	CCDC90B	2	1025.64
9352	TXNL1	2	1025.64
51611	DPH5	2	1025.64
2961	GTF2E2	2	1025.64
80145	THOC7	2	1025.64
51096	UTP18	2	1025.64
10933	MORF4L1	2	1025.64
10380	BPNT1	2	1025.64
57147	SCYL3	2	1004.49
114825	PWWP2A	2	1004.49
23368	PPP1R13B	3	993.06
23030	KDM4B	3	970.18
57592	ZNF687	3	970.18
55654	TMEM127	3	970.18
27202	GPR77	3	970.18
6907	TBL1X	3	970.18
81788	NUAK2	3	970.18
23765	IL17RA	3	970.18
65080	MRPL44	2	947.53
51147	ING4	2	947.53
80025	PANK2	2	947.53
64771	C6orf106	2	922.95
27043	PELP1	2	922.95
5243	ABCB1	3	918.82
146857	SLFN13	3	918.82
27245	AHDC1	3	918.82
115727	RASGRP4	3	917.94
26020	LRP10	3	917.94
124583	CANT1	3	917.94
9545	RAB3D	3	917.94
51279	C1RL	3	917.94
144423	GLT1D1	3	917.94
5588	PRKCQ	4	909.65
9572	NR1D1	2	902.06
51586	MED15	2	902.06
1822	ATN1	2	902.06
57521	RPTOR	2	902.06
83988	NCALD	4	803.93
51744	CD244	4	803.93
147138	TMC8	4	803.93
113	ADCY7	2	780.89
58517	RBM25	2	780.89
6872	TAF1	2	780.89
2186	BPTF	2	780.89
64750	SMURF2	2	780.89
23013	SPEN	2	780.89
55870	ASH1L	2	780.89
1656	DDX6	2	780.89
22828	SCAF8	2	780.89
5286	PIK3C2A	2	780.89
50717	DCAF8	2	780.89
66005	CHID1	2	753.32
145853	C15orf61	2	753.32
10606	PAICS	2	753.32
388962	BOLA3	2	753.32
140680	C20orf96	2	753.32
84798	C19orf48	2	753.32
79763	ISOC2	2	753.32
10535	RNASEH2A	2	753.32
7334	UBE2N	2	751.59
131965	METTL6	2	751.59
23517	SKIV2L2	2	751.59
60496	AASDHPPT	2	751.59
57222	ERGIC1	3	747.94
5141	PDE4A	2	731.64
2316	FLNA	2	731.64
11221	DUSP10	2	731.64
57085	AGTRAP	2	672.33
83605	CCM2	2	672.33
54867	TMEM214	3	671.41
25885	POLR1A	3	667.01
51497	TH1L	3	667.01
57593	EBF4	2	657.97
51348	KLRF1	2	657.97
93058	COQ10A	2	657.97
5116	PCNT	2	657.97
79918	SETD6	2	657.97
254428	SLC41A1	2	657.97
22800	RRAS2	2	651
154	ADRB2	5	647.32
1355	COX15	2	645.25
8692	HYAL2	2	645.25
79576	NKAP	2	645.25
58472	SQRDL	2	645.25
29095	ORMDL2	2	645.25
27249	MMADHC	2	645.25
2207	FCER1G	2	645.25
10487	CAP1	2	645.25
10627	MYL12A	2	645.25
55280	CWF19L1	2	645.25
51635	DHRS7	2	645.25
1666	DECR1	2	645.25
1192	CLIC1	2	645.25
23401	FRAT2	2	645.25
29071	C1GALT1C1	2	645.25
64801	ARV1	3	636.79
54969	C4orf27	3	636.79
6726	SRP9	3	636.79
81542	TMX1	3	636.79
5701	PSMC2	2	636.79
129531	MITD1	2	636.79
128	ADH5	2	636.79
8803	SUCLA2	2	636.79
10605	PAIP1	2	636.79
51138	COPS4	2	636.79
84259	DCUN1D5	2	636.79
23180	RFTN1	4	620.68
11126	CD160	4	620.68
54910	SEMA4C	4	620.68
9703	KIAA0100	2	614.27
10238	DCAF7	2	614.27
10766	TOB2	2	614.27
22893	BAHD1	2	614.27
57645	POGK	2	614.27
200081	TXLNA	2	614.27
80325	ABTB1	2	608.03
3385	ICAM3	2	608.03
201294	UNC13D	2	608.03
2217	FCGRT	2	608.03
84254	CAMKK1	2	608.03
284759	SIRPB2	2	608.03
311	ANXA11	2	608.03
150372	NFAM1	2	608.03
5990	RFX2	2	608.03
51231	VRK3	2	608.03
7409	VAV1	2	608.03
89846	FGD3	2	608.03
4542	MYO1F	2	608.03
26526	TSPAN16	2	608.03
51622	CCZ1	2	593.26
221960	CCZ1B	2	593.26
6882	TAF11	2	593.26
128338	DRAM2	2	593.26
83693	HSDL1	2	593.26
7341	SUMO1	2	593.26
83930	STARD3NL	2	593.26
55975	KLHL7	2	593.26
23256	SCFD1	2	593.26
55255	WDR41	2	593.26
51115	FAM82B	2	593.26
6729	SRP54	2	593.26
122553	TRAPPC6B	2	593.26
63877	FAM204A	2	593.26
158293	FAM120AOS	2	540.44
81790	RNF170	2	540.44
5000	ORC4	2	540.44
51029	PPPDE1	2	509.76
56919	DHX33	2	509.76
146050	ZSCAN29	2	509.76
256471	MFSD8	2	509.76
7188	TRAF5	3	505.39
26015	RPAP1	3	499.01
22984	PDCD11	3	499.01
790	CAD	3	499.01
57505	AARS2	3	499.01
55341	LSG1	2	499.01
79640	C22orf46	2	499.01
51524	TMEM138	2	499.01
83743	GRWD1	2	499.01
3035	HARS	2	499.01
55665	URGCP	2	499.01
27229	TUBGCP4	2	499.01
9404	LPXN	2	499.01
54865	GPATCH4	2	499.01
7511	XPNPEP1	2	499.01
5892	RAD51D	2	499.01
64794	DDX31	2	499.01
84340	GFM2	2	493.71
6745	SSR1	2	493.71
51077	FCF1	2	493.71
10240	MRPS31	2	493.71
6392	SDHD	2	493.71
10959	TMED2	2	493.71
6629	SNRPB2	2	493.71
10125	RASGRP1	4	483.49
80169	CTC1	3	483.49
7629	ZNF76	3	483.49
6778	STAT6	2	453.44
29855	UBN1	2	453.44
56882	CDC42SE1	2	453.44
55841	WWC3	2	453.44
28232	SLCO3A1	2	453.44
65220	NADK	2	453.44
155061	ZNF746	2	453.44
23315	SLC9A8	2	453.44
51291	GMIP	2	453.44
9711	KIAA0226	2	437.73
6904	TBCD	4	388.56
7786	MAP3K12	4	388.56
9727	RAB11FIP3	4	388.56
11186	RASSF1	3	388.56
57130	ATP13A1	3	384.95
1859	DYRK1A	2	367.62
23118	TAB2	2	367.62
51306	FAM13B	2	367.62
57621	ZBTB2	2	367.62
9113	LATS1	2	367.62
9931	HELZ	2	367.62
23473	CAPN7	2	367.62
26060	APPL1	2	367.62
27125	AFF4	2	367.62
114803	MYSM1	2	367.62
10961	ERP29	2	359.59
26151	NAT9	2	359.59
10075	HUWE1	2	343.09
23274	CLEC16A	2	343.09
476	ATP1A1	2	343.09
1778	DYNC1H1	2	343.09
3191	HNRNPL	2	343.09
10594	PRPF8	2	343.09
57661	PHRF1	2	343.09
10743	RAI1	2	343.09
51409	HEMK1	5	337.18
197358	NLRC3	5	337.18
9189	ZBED1	2	309.9
9673	SLC25A44	2	309.9
91056	AP5B1	2	309.9
9993	DGCR2	2	309.9
2885	GRB2	2	309.9
9770	RASSF2	2	309.9
9111	NMI	2	306.93
22928	SEPHS2	2	306.93
6390	SDHB	2	306.93
4712	NDUFB6	2	306.93
51003	MED31	2	306.93
9528	TMEM59	2	306.93
5700	PSMC1	2	306.93
8743	TNFSF10	2	306.93
55017	C14orf119	2	306.93
7251	TSG101	2	306.93
6827	SUPT4H1	2	306.93
4332	MNDA	2	306.93
152007	GLIPR2	2	306.93
9325	TRIP4	2	306.93
2959	GTF2B	2	306.93
8766	RAB11A	2	306.93
64802	NMNAT1	2	306.93
51643	TMBIM4	2	306.93
56253	CRTAM	3	279.54
27130	INVS	2	277.75
10287	RGS19	3	267.54
374872	C19orf35	3	267.54
10226	PLIN3	3	267.54
27180	SIGLEC9	3	267.54
83464	APH1B	3	267.54
81603	TRIM8	2	267.54
987	LRBA	3	258.76
3702	ITK	3	258.76
2149	F2R	2	258.76
7597	ZBTB25	2	258.76
57719	ANO8	2	258.76
22806	IKZF3	2	258.76
4297	MLL	2	258.76
54843	SYTL2	2	258.76
339451	KLHL17	2	258.76
9112	MTA1	2	258.76
85478	CCDC65	4	255.07
955	ENTPD6	3	255.07
54681	P4HTM	3	255.07
414189	AGAP6	3	255.07
16	AARS	2	252.5
811	CALR	2	252.5
10525	HYOU1	2	252.5
26090	ABHD12	2	252.5
11124	FAF1	2	252.5
3980	LIG3	2	252.5
128611	ZNF831	3	224.73
57567	ZNF319	2	206.84
11057	ABHD2	2	206.84
9473	C1orf38	2	206.84
9895	TECPR2	2	206.84
93624	TADA2B	2	206.84
116496	FAM129A	2	206.84
6432	SRSF7	2	197.43
55846	ITFG2	3	163.82
100507424	LOC100507424	3	163.82
29801	ZDHHC8	2	163.82
10682	EBP	3	149.44
8086	AAAS	3	149.44
56006	SMG9	3	149.44
55367	PIDD	3	149.44
25804	LSM4	3	149.44
1534	CYB561	4	139.74
57198	ATP8B2	4	139.74
914	CD2	4	139.74
5993	RFX5	4	139.74
80003	PCNXL2	3	139.74
23647	ARFIP2	2	124.08
2286	FKBP2	2	124.08
27040	LAT	3	82.11
53347	UBASH3A	2	82.11
9452	ITM2A	2	82.11
3003	GZMK	2	82.11
92558	CCDC64	2	82.11
55624	POMGNT1	3	57.64
25875	LETMD1	2	57.64
27087	B3GAT1	3	32.7
3594	IL12RB1	3	32.7
2534	FYN	3	32.7
2999	GZMH	3	32.7
201633	TIGIT	3	32.7
925	CD8A	3	32.7
3683	ITGAL	3	32.7
221188	GPR114	3	32.7
81563	C1orf21	3	32.7
8320	EOMES	3	32.7
57823	SLAMF7	3	32.7
150771	ITPRIPL1	3	32.7
283989	TSEN54	3	32.7
3993	LLGL2	3	32.7
30009	TBX21	3	32.7
11184	MAP4K1	3	32.7
5920	RARRES3	2	32.7
29085	PHPT1	2	25.37
54868	TMEM104	2	25.37
256380	SCML4	4	0
81606	LBH	3	0
23070	FTSJD2	3	0
7318	UBA7	3	0
6480	ST6GAL1	3	0
9397	NMT2	3	0
55337	C19orf66	3	0
26505	CNNM3	3	0
114836	SLAMF6	3	0
6891	TAP2	3	0
994	CDC25B	3	0
100847079	MIR5193	3	0
27334	P2RY10	3	0
11322	TMC6	3	0
2580	GAK	2	0
1632	ECI1	2	0
1892	ECHS1	2	0
670	BPHL	2	0
26063	DECR2	2	0
4255	MGMT	2	0
51181	DCXR	2	0
64976	MRPL40	2	0
326625	MMAB	2	0
5226	PGD	2	0
10555	AGPAT2	2	0
1441	CSF3R	2	0
10460	TACC3	2	0
79789	CLMN	2	0
9114	ATP6V0D1	2	0
84885	ZDHHC12	2	0
1052	CEBPD	2	0
58190	CTDSP1	2	0
3614	IMPDH1	2	0
147015	DHRS13	2	0
22877	MLXIP	2	0
79930	DOK3	2	0
249	ALPL	2	0
54432	YIPF1	2	0
54458	PRR13	2	0
80776	B9D2	2	0
84649	DGAT2	2	0
5210	PFKFB4	2	0
7305	TYROBP	2	0
6282	S100A11	2	0
8698	S1PR4	2	0
116844	LRG1	2	0
240	ALOX5	2	0
2787	GNG5	2	0
122953	JDP2	2	0
2529	FUT7	2	0
2357	FPR1	2	0
79934	ADCK4	2	0
2319	FLOT2	2	0
4778	NFE2	2	0
3059	HCLS1	2	0
80019	UBTD1	2	0
81855	SFXN3	2	0
9805	SCRN1	2	0
10652	YKT6	2	0
5696	PSMB8	2	0
90120	C9orf69	2	0
148223	C19orf25	2	0
84872	ZC3H10	2	0
84173	ELMOD3	2	0
79230	ZNF557	2	0
79177	ZNF576	2	0
283232	TMEM80	2	0
6903	TBCC	2	0
5877	RABIF	2	0
93129	ORAI3	2	0
23583	SMUG1	2	0
11079	RER1	2	0
284613	CYB561D1	2	0
138716	C9orf23	2	0
64777	RMND5B	2	0
55290	BRF2	2	0
90204	ZSWIM1	2	0
140831	ZSWIM3	2	0
79831	JMJD5	2	0
57580	PREX1	2	0
54739	XAF1	2	0
11274	USP18	2	0
3434	IFIT1	2	0
4938	OAS1	2	0
51191	HERC5	2	0
4599	MX1	2	0
9636	ISG15	2	0
55008	HERC6	2	0
64108	RTP4	2	0
91543	RSAD2	2	0
129607	CMPK2	2	0
8638	OASL	2	0
3437	IFIT3	2	0
81030	ZBP1	2	0
94240	EPSTI1	2	0
24138	IFIT5	2	0
10561	IFI44	2	0
4061	LY6E	2	0
3665	IRF7	2	0
55601	DDX60	2	0
4940	OAS3	2	0
2537	IFI6	2	0
6921	TCEB1	2	0
51023	MRPS18C	2	0
285148	IAH1	2	0
9556	C14orf2	2	0
4707	NDUFB1	2	0
51121	RPL26L1	2	0
25934	NIPSNAP3A	2	0
27257	LSM1	2	0
28985	MCTS1	2	0
51649	MRPS23	2	0
2079	ERH	2	0
51510	CHMP5	2	0
509	ATP5C1	2	0
5687	PSMA6	2	0
23478	SEC11A	2	0
84661	DPY30	2	0
6902	TBCA	2	0
1347	COX7A2	2	0
4697	NDUFA4	2	0
5684	PSMA3	2	0
84844	PHF5A	2	0
1798	DPAGT1	2	0
4172	MCM3	2	0
6050	RNH1	2	0
10856	RUVBL2	2	0
4174	MCM5	2	0
55210	ATAD3A	2	0
10298	PAK4	2	0
4522	MTHFD1	2	0
10036	CHAF1A	2	0
1186	CLCN7	2	0
84859	LRCH3	2	0
55295	KLHL26	2	0
5878	RAB5C	2	0
9555	H2AFY	2	0
4077	NBR1	2	0
79886	C9orf82	2	0
146198	ZFP90	2	0
9804	TOMM20	2	0
56990	CDC42SE2	2	0
10781	ZNF266	2	0
159090	FAM122B	2	0
81034	SLC25A32	2	0
79139	DERL1	2	0
4090	SMAD5	2	0
116228	COX20	2	0
257415	FAM133B	2	0
195827	C9orf21	2	0
64864	RFX7	2	0
58478	ENOPH1	2	0
122830	NAA30	2	0
23160	WDR43	2	0
730094	C16orf52	2	0
22976	PAXIP1	2	0
27252	KLHL20	2	0
8030	CCDC6	2	0
9295	SRSF11	2	0
11108	PRDM4	2	0
51123	ZNF706	2	0
56339	METTL3	2	0
29889	GNL2	2	0
163087	ZNF383	2	0
5189	PEX1	2	0
165324	UBXN2A	2	0
79441	HAUS3	2	0
1519	CTSO	2	0
91750	LIN52	2	0
55300	PI4K2B	2	0
60560	NAA35	2	0
54902	TTC19	2	0
9202	ZMYM4	2	0
1677	DFFB	2	0
152137	CCDC50	2	0
11215	AKAP11	2	0
81573	ANKRD13C	2	0
29915	HCFC2	2	0
221830	TWISTNB	2	0
112849	C14orf149	2	0
8504	PEX3	2	0
116461	TSEN15	2	0
80745	THUMPD2	2	0
23171	GPD1L	2	0
51422	PRKAG2	2	0
36	ACADSB	2	0
100529257	SYNJ2BP-COX16	2	0
92912	UBE2Q2	2	0
139596	UPRT	2	0
54585	LZTFL1	2	0
25871	C3orf17	2	0
5994	RFXAP	2	0
7155	TOP2B	2	0
79745	CLIP4	2	0
11320	MGAT4A	2	0
51091	SEPSECS	2	0
55333	SYNJ2BP	2	0
79048	SECISBP2	2	0
9125	RQCD1	2	0
10054	UBA2	2	0
26225	ARL5A	2	0
117143	TADA1	2	0
56985	C17orf48	2	0
55015	PRPF39	2	0
4591	TRIM37	2	0
10927	SPIN1	2	0
79752	ZFAND1	2	0
1615	DARS	2	0
54955	C1orf109	2	0
27316	RBMX	2	0
285540	LOC285540	2	0
4686	NCBP1	2	0
10314	LANCL1	2	0
79728	PALB2	2	0
26787	SNORD61	2	0
23122	CLASP2	2	0
54901	CDKAL1	2	0
79631	EFTUD1	2	0
10531	PITRM1	2	0
152992	METTL19	2	0
23518	R3HDM1	2	0
10939	AFG3L2	2	0
85021	REPS1	2	0
1954	MEGF8	2	0
91949	COG7	2	0
8078	USP5	2	0
11194	ABCB8	2	0
23623	RUSC1	2	0
8869	ST3GAL5	2	0
10982	MAPRE2	2	0
923	CD6	2	0
140564	APOBEC3D	2	0
30815	ST6GALNAC6	2	0
6574	SLC20A1	2	0
284004	HEXDC	2	0
51466	EVL	2	0
115352	FCRL3	2	0
57185	NIPAL3	2	0
197135	PATL2	2	0
124995	MRPL10	2	0
104	ADARB1	2	0
23224	SYNE2	2	0
4261	CIITA	2	0
11262	SP140	2	0
1107	CHD3	2	0
10666	CD226	2	0
100137049	PLA2G4B	2	0
114826	SMYD4	2	0
28976	ACAD9	2	0
26528	DAZAP1	2	0
79058	ASPSCR1	2	0
27032	ATP2C1	2	0
7324	UBE2E1	2	0
83787	ARMC10	2	0
86	ACTL6A	2	0
85365	ALG2	2	0
25994	HIGD1A	2	0
51126	NAA20	2	0
25912	C1orf43	2	0
10190	TXNDC9	2	0
11335	CBX3	2	0
8887	TAX1BP1	2	0
10668	CGRRF1	2	0
5706	PSMC6	2	0
80006	C5orf44	2	0
5551	PRF1	2	0
3824	KLRD1	2	0
478	ATP1A3	2	0
1521	CTSW	2	0
9651	PLCH2	2	0
55020	TTC38	2	0
57595	PDZD4	2	0
9806	SPOCK2	2	0
3695	ITGB7	2	0
79156	PLEKHF1	2	0
9374	PPT2	2	0
115	ADCY9	2	0
3004	GZMM	2	0
259197	NCR3	2	0
29799	YPEL1	2	0
81794	ADAMTS10	2	0
84433	CARD11	2	0
10578	GNLY	2	0
80864	EGFL8	2	0
57571	CARNS1	2	0
1850	DUSP8	2	0
5159	PDGFRB	2	0
3560	IL2RB	2	0
9254	CACNA2D2	2	0
3002	GZMB	2	0
9638	FEZ1	2	0
50615	IL21R	2	0
57605	PITPNM2	2	0
9256	BZRAP1	2	0
2064	ERBB2	2	0
10417	SPON2	2	0
83888	FGFBP2	2	0
1292	COL6A2	2	0
10316	NMUR1	2	0
382	ARF6	2	0
4145	MATK	2	0
864	RUNX3	2	0
165186	FAM179A	2	0
8787	RGS9	2	0
59352	LGR6	2	0
11098	PRSS23	2	0
55501	CHST12	2	0
23209	MLC1	2	0
10123	ARL4C	2	0
9289	GPR56	2	0
92922	CCDC102A	2	0
1844	DUSP2	2	0
919	CD247	2	0
100130872	LOC100130872	2	0
9772	KIAA0195	2	0
57659	ZBTB4	2	0
7049	TGFBR3	2	0
9284	NPIP	2	0
91010	FMNL3	2	0
642778	LOC642778	2	0
8237	USP11	2	0
57473	ZNF512B	2	0
6775	STAT4	2	0
5335	PLCG1	2	0
22993	HMGXB3	2	0
22821	RASA3	2	0
64921	CASD1	2	0
26009	ZZZ3	2	0
55623	THUMPD1	2	0
7675	ZNF121	2	0
57711	ZNF529	2	0
25998	IBTK	2	0
10128	LRPPRC	2	0
3955	LFNG	2	0
8986	RPS6KA4	2	0
286336	FAM78A	2	0
6202	RPS8	2	0
10450	PPIE	2	0
155066	ATP6V0E2	2	0
51367	POP5	2	0
116936	RNU86	2	0
94163	SNORD38B	2	0
80008	TMEM156	2	0
6156	RPL30	2	0
116938	SNORD83B	2	0
257144	GCET2	2	0
915	CD3D	2	0
131616	TMEM42	2	0
1915	EEF1A1	2	0
26811	SNORD55	2	0
125488	TTC39C	2	0
6044	SNORA62	2	0
27240	SIT1	2	0
6122	RPL3	2	0
113246	C12orf57	2	0
3921	RPSA	2	0
9141	PDCD5	2	0
574040	SNORA6	2	0
474343	SPIN2B	2	0
7580	ZNF32	2	0
523	ATP6V1A	2	0
1241	LTB4R	2	0
1806	DPYD	2	0
2339	FNTA	2	0
3055	HCK	2	0
4689	NCF4	2	0
4801	NFYB	2	0
6341	SCO1	2	0
9126	SMC3	2	0
9159	PCSK7	2	0
9517	SPTLC2	2	0
9674	KIAA0040	2	0
10097	ACTR2	2	0
10935	PRDX3	2	0
22884	WDR37	2	0
23513	SCRIB	2	0
51808	PHAX	2	0
54929	TMEM161A	2	0
55004	LAMTOR1	2	0
55032	SLC35A5	2	0
55268	ECHDC2	2	0
55610	CCDC132	2	0
56940	DUSP22	2	0
56950	SMYD2	2	0
56986	DTWD1	2	0
57456	KIAA1143	2	0
57504	MTA3	2	0
79685	SAP30L	2	0
79751	SLC25A22	2	0
79979	TRMT2B	2	0
80262	C16orf70	2	0
81539	SLC38A1	2	0
83479	DDX59	2	0
115426	UHRF2	2	0
221035	REEP3	2	0
388969	C2orf68	2	0
404636	FAM45A	2	0
100653247	LOC100653247	2	0
1639	DCTN1	1	0
64858	DCLRE1B	1	0
4501	MT1X	1	0
10974	C10orf116	1	0
3875	KRT18	1	0
336	APOA2	1	0
341	APOC1	1	0
282969	C10orf125	1	0
254552	NUDT8	1	0
10247	HRSP12	1	0
3242	HPD	1	0
5005	ORM2	1	0
1652	DDT	1	0
4493	MT1E	1	0
83758	RBP5	1	0
8644	AKR1C3	1	0
4837	NNMT	1	0
84275	SLC25A33	1	0
5827	PXMP2	1	0
23475	QPRT	1	0
2593	GAMT	1	0
116842	LEAP2	1	0
5264	PHYH	1	0
5092	PCBD1	1	0
92840	REEP6	1	0
79762	C1orf115	1	0
4494	MT1F	1	0
26471	NUPR1	1	0
38	ACAT1	1	0
22809	ATF5	1	0
1978	EIF4EBP1	1	0
5004	ORM1	1	0
2109	ETFB	1	0
1528	CYB5A	1	0
5345	SERPINF2	1	0
51507	C20orf43	1	0
79890	RIN3	1	0
5265	SERPINA1	1	0
7454	WAS	1	0
26231	LRRC29	1	0
3753	KCNE1	1	0
641649	TMEM91	1	0
6402	SELL	1	0
762	CA4	1	0
64115	C10orf54	1	0
80271	ITPKC	1	0
7378	UPP1	1	0
51155	HN1	1	0
151056	PLB1	1	0
7850	IL1R2	1	0
116092	DNTTIP1	1	0
2887	GRB10	1	0
83638	C11orf68	1	0
51734	MSRB1	1	0
7920	ABHD16A	1	0
79758	DHRS12	1	0
9755	TBKBP1	1	0
221002	RASGEF1A	1	0
837	CASP4	1	0
64743	WDR13	1	0
92162	TMEM88	1	0
6888	TALDO1	1	0
79042	TSEN34	1	0
6916	TBXAS1	1	0
374907	B3GNT8	1	0
84148	KAT8	1	0
26253	CLEC4E	1	0
241	ALOX5AP	1	0
22921	MSRB2	1	0
55968	NSFL1C	1	0
1438	CSF2RA	1	0
978	CDA	1	0
9961	MVP	1	0
10581	IFITM2	1	0
56996	SLC12A9	1	0
1089	CEACAM4	1	0
146547	PRSS36	1	0
64780	MICAL1	1	0
207063	DHRSX	1	0
92799	SHKBP1	1	0
79746	ECHDC3	1	0
64386	MMP25	1	0
146712	B3GNTL1	1	0
2584	GALK1	1	0
10567	RABAC1	1	0
3577	CXCR1	1	0
51393	TRPV2	1	0
1108	CHD4	1	0
8455	ATRN	1	0
55114	ARHGAP17	1	0
23392	KIAA0368	1	0
25	ABL1	1	0
1025	CDK9	1	0
81873	ARPC5L	1	0
64005	MYO1G	1	0
23085	ERC1	1	0
374868	ATP9B	1	0
64857	PLEKHG2	1	0
114789	SLC25A25	1	0
8797	TNFRSF10A	1	0
29919	C18orf8	1	0
5151	PDE8A	1	0
6238	RRBP1	1	0
4363	ABCC1	1	0
23215	PRRC2C	1	0
93487	MAPK1IP1L	1	0
84726	PRRC2B	1	0
5499	PPP1CA	1	0
203245	NAIF1	1	0
29101	SSU72	1	0
8226	HDHD1	1	0
57140	RNPEPL1	1	0
92591	ASB16	1	0
126792	B3GALT6	1	0
51112	TRAPPC12	1	0
6821	SUOX	1	0
79797	ZNF408	1	0
203259	C9orf25	1	0
162427	FAM134C	1	0
84905	ZNF341	1	0
55374	TMCO6	1	0
91445	RNF185	1	0
[truncated: 2,347 more rows]

[truncated: 18 more sheets: SD11, SD12, SD13, SD14, SD15, SD16, SD17, SD18, SD19, SD20, SD21, SD22, SD23, SD24, SD25, SD26, SD27, SD28]
